# Supplementary material for: Crystal structure of N-(3-benzoyl-4,5,6,7-tetra­hydro-1-benzo­thio­phen-2-yl)benzamide
Source: Acta Crystallogr Sect E Struct Rep Online. 2014 Aug 1;70(Pt 9):o951–2. doi: 10.1107/S1600536814016948 (PMC4186148; doi:10.1107/S1600536814016948)
Supplement: Supplementary file 1 [file e-70-0o951-sup1.cif]

##############################################################################
#                                                                            #
# This CIF contains the data in a paper accepted for publication in          #
# Acta Crystallographica Section E. It conforms to the requirements of       #
# Notes for Authors for Acta Crystallographica Section E, and has been       #
# peer reviewed under the auspices of the IUCr Commission on Journals.       #
#                                                                            #
# Full details of the Crystallographic Information File format               #
# are given in the paper "The Crystallographic Information File (CIF):       #
# a New Standard Archive File for Crystallography" by S. R. Hall, F. H.      #
# Allen and I. D. Brown [Acta Cryst. (1991), A47, 655-685].                  #
#                                                                            #
# The current version of the core CIF dictionary is obtainable from          #
# ftp://ftp.iucr.org/pub/cif_core.dic.                                       #
#                                                                            #
# Software is freely available for graphical display of the structure(s)     #
# in this CIF. For information consult the CIF software page                 #
# http://www.iucr.org/resources/cif/software.                                #
#                                                                            #
# This file may be used for bona fide research purposes within the           #
# scientific community so long as proper attribution is given to the journal # 
# article from which it was obtained.                                        #
#                                                                            #
##############################################################################
data_I
_database_code_depnum_ccdc_archive 'CCDC 1015542'
_audit_creation_method
;
  Olex2 1.2
  (compiled Apr 23 2013 17:54:37, GUI svn.r4466)
;
_journal_date_recd_electronic     2014-07-21
_journal_date_accepted     2014-07-23
_journal_name_full     'Acta Crystallographica, Section E'
_journal_year     2014
_journal_volume     70
_journal_issue      9
_journal_page_first     o951
_journal_page_last     o952
_journal_paper_category     HO
_journal_paper_doi     10.1107/S1600536814016948
_journal_coeditor_code     HB7258
_publ_contact_author_name     'Jasinski, Jerry P.'
_publ_contact_author_address
;
Department of Chemistry
Keene State College
229 Main Street
Keene, New Hampshire 03435, USA
;
_publ_contact_author_email     jjasinski@keene.edu
_publ_contact_author_fax     ?
_publ_contact_author_phone     '603 358-2563'
_publ_section_title
;
Crystal structure of
<i>N</i>-(3-benzoyl-4,5,6,7-tetrahydro-1-benzothiophen-2-yl)benzamide
;
loop_
    _publ_author_name
    _publ_author_address
    'Kaur, Manpreet'
;
Department of Studies in Chemistry
University of Mysore
Manasagangotri, Mysore 570 006, India
;
    'Jasinski, Jerry P.'
;
Department of Chemistry
Keene State College
229 Main Street
Keene, NH 03435-2001, USA
;
    'Yathirajan, H. S.'
;
Department of Studies in Chemistry
University of Mysore
Manasagangotri, Mysore 570 006, India
;
    'Yamuna, Thammarse S.'
;
Department of Studies in Chemistry
University of Mysore
Manasagangotri, Mysore 570 006, India
;
    'Byrappa, K.'
;
Materials Science Center,
University of Mysore,
Vijyana Bhavan Building,
Manasagangothri, Mysore-570 006, India
;
_chemical_name_systematic
;
<i>N</i>-(3-Benzoyl-4,5,6,7-tetrahydro-1-benzothiophen-2-yl)benzamide
;
_chemical_name_common
;
;
_chemical_formula_moiety     'C22 H19 N O2 S'
_chemical_formula_sum     'C22 H19 N O2 S'
_chemical_formula_iupac     'C22 H19 N O2 S'
_chemical_formula_weight     361.44
_chemical_melting_point     ?
_shelx_space_group_comment
;
The symmetry employed for this shelxl refinement is uniquely defined
by the following loop, which should always be used as a source of
symmetry information in preference to the above space-group names.
They are only intended as comments.
;
_space_group_crystal_system     monoclinic
_space_group_name_H-M_alt     'P 21/c'
_space_group_name_Hall     '-P 2ybc'
loop_
    _space_group_symop_operation_xyz
    'x, y, z'
    '-x, y+1/2, -z+1/2'
    '-x, -y, -z'
    'x, -y-1/2, z-1/2'
_cell_length_a     13.5223(4)
_cell_length_b     6.23222(15)
_cell_length_c     22.2941(6)
_cell_angle_alpha     90
_cell_angle_beta     106.150(3)
_cell_angle_gamma     90
_cell_volume     1804.66(9)
_cell_formula_units_Z     4
_cell_measurement_reflns_used     5029
_cell_measurement_theta_min     4.14
_cell_measurement_theta_max     71.50
_cell_measurement_temperature     173(2)
_exptl_crystal_description     rod
_exptl_crystal_colour     yellow
_exptl_crystal_size_max     0.24
_exptl_crystal_size_mid     0.22
_exptl_crystal_size_min     0.12
_exptl_crystal_density_diffrn     1.330
_exptl_crystal_density_meas     ?
_exptl_crystal_density_method     ?
_exptl_crystal_F_000     760
_exptl_absorpt_coefficient_mu     1.716
_exptl_absorpt_correction_type     multi-scan
_exptl_absorpt_process_details     '(CrysAlis RED; Agilent, 2012)'
_shelx_estimated_absorpt_T_min     ?
_shelx_estimated_absorpt_T_max     ?
_exptl_absorpt_correction_T_min     0.69826
_exptl_absorpt_correction_T_max     1.00000
_exptl_special_details
;
1H NMR (400 MHz, CDCl3): \d 12.60 (s, 1H), 8.04-8.02 (m, 2H),
7.57-7.54 (m, 3H), 7.52-7.42 (m, 5H), 2.72-2.69 (m, 2H), 1.96-1.93 (m, 2H),
1.79-1.76 (m, 2H), 1.54-1.51 (m, 2H).
MS: m/z = 361.11 (Calculated), m/z = 361.977 [M]^+^ (found).
;
_diffrn_ambient_temperature     173(2)
_diffrn_radiation_type     CuK\a
_diffrn_radiation_wavelength     1.54184
_diffrn_measurement_device_type     'Agilent Eos Gemini'
_diffrn_measurement_method     '\w scans'
_diffrn_detector_area_resol_mean     16.0416
_diffrn_reflns_number     11346
_diffrn_reflns_av_R_equivalents     0.0305
_diffrn_reflns_theta_min     4.129
_diffrn_reflns_theta_max     71.232
_diffrn_reflns_theta_full     67.684
_diffrn_measured_fraction_theta_max     0.987
_diffrn_measured_fraction_theta_full     1.000
_diffrn_reflns_limit_h_min     -16
_diffrn_reflns_limit_h_max     16
_diffrn_reflns_limit_k_min     -7
_diffrn_reflns_limit_k_max     7
_diffrn_reflns_limit_l_min     -18
_diffrn_reflns_limit_l_max     26
_refine_special_details     ?
_reflns_number_total     3467
_reflns_number_gt     3049
_reflns_threshold_expression     I>2\s(I)
_refine_ls_structure_factor_coef     Fsqd
_refine_ls_matrix_type     full
_refine_ls_R_factor_all     0.0421
_refine_ls_R_factor_gt     0.0368
_refine_ls_wR_factor_gt     0.1004
_refine_ls_wR_factor_ref     0.1053
_refine_ls_goodness_of_fit_ref     1.038
_refine_ls_restrained_S_all     1.038
_refine_ls_number_reflns     3467
_refine_ls_number_parameters     235
_refine_ls_number_restraints     0
_refine_ls_hydrogen_treatment     constr
_refine_ls_weighting_scheme     calc
_refine_ls_weighting_details
              'w=1/[\s^2^(Fo^2^)+(0.0622P)^2^+0.3587P] where P=(Fo^2^+2Fc^2^)/3'
_atom_sites_solution_hydrogens     geom
_atom_sites_solution_primary     direct
_atom_sites_solution_secondary     ?
_refine_ls_shift/su_max     0.001
_refine_ls_shift/su_mean     0.000
_refine_diff_density_max     0.276
_refine_diff_density_min     -0.240
_refine_ls_extinction_method     none
_refine_ls_extinction_coef     .
loop_
    _atom_type_symbol
    _atom_type_description
    _atom_type_scat_dispersion_real
    _atom_type_scat_dispersion_imag
    _atom_type_scat_source
    'C' 'C' 0.0181 0.0091
                         'International Tables Vol C Tables 4.2.6.8 and 6.1.1.4'
    'H' 'H' 0.0000 0.0000
                         'International Tables Vol C Tables 4.2.6.8 and 6.1.1.4'
    'N' 'N' 0.0311 0.0180
                         'International Tables Vol C Tables 4.2.6.8 and 6.1.1.4'
    'O' 'O' 0.0492 0.0322
                         'International Tables Vol C Tables 4.2.6.8 and 6.1.1.4'
    'S' 'S' 0.3331 0.5567
                         'International Tables Vol C Tables 4.2.6.8 and 6.1.1.4'
_computing_data_collection     'CrysAlis PRO (Agilent, 2012)'
_computing_cell_refinement     'CrysAlis PRO (Agilent, 2012)'
_computing_data_reduction     'CrysAlis RED (Agilent, 2012)'
_computing_structure_solution     'SUPERFLIP (Palatinus & Chapuis, 2007)'
_computing_structure_refinement     'SHELXL2013 (Sheldrick, 2008)'
_computing_molecular_graphics     'OLEX2 (Dolomanov <i>et al.</i>, 2009)'
_computing_publication_material     'OLEX2 (Dolomanov <i>et al.</i>, 2009)'
loop_
    _atom_site_type_symbol
    _atom_site_label
    _atom_site_fract_x
    _atom_site_fract_y
    _atom_site_fract_z
    _atom_site_U_iso_or_equiv
    _atom_site_adp_type
    _atom_site_calc_flag
    _atom_site_occupancy
    _atom_site_disorder_assembly
    _atom_site_disorder_group
    S S1 0.69329(3) 0.62586(6) 0.30922(2) 0.02882(13) Uani d 1 . .
    O O1 0.75720(10) 0.27477(18) 0.49345(5) 0.0410(3) Uani d 1 . .
    O O2 0.81305(10) 0.2921(2) 0.28522(5) 0.0435(3) Uani d 1 . .
    N N1 0.79387(10) 0.2983(2) 0.38260(6) 0.0292(3) Uani d 1 . .
    H H1 0.8088 0.2330 0.4180 0.035 Uiso calc 1 . .
    C C1 0.73063(11) 0.4651(2) 0.48717(7) 0.0283(3) Uani d 1 . .
    C C2 0.69969(11) 0.5657(2) 0.42510(6) 0.0256(3) Uani d 1 . .
    C C3 0.63392(11) 0.7496(2) 0.40467(6) 0.0259(3) Uani d 1 . .
    C C4 0.56991(12) 0.8644(3) 0.44032(7) 0.0318(3) Uani d 1 . .
    H H4A 0.6125 0.9671 0.4688 0.038 Uiso calc 1 . .
    H H4B 0.5438 0.7614 0.4648 0.038 Uiso calc 1 . .
    C C5 0.47979(12) 0.9811(3) 0.39537(8) 0.0363(4) Uani d 1 . .
    H H5A 0.4299 0.8768 0.3729 0.044 Uiso calc 1 . .
    H H5B 0.4462 1.0725 0.4190 0.044 Uiso calc 1 . .
    C C6 0.51630(13) 1.1166(3) 0.34902(8) 0.0350(4) Uani d 1 . .
    H H6A 0.5687 1.2161 0.3715 0.042 Uiso calc 1 . .
    H H6B 0.4590 1.1995 0.3238 0.042 Uiso calc 1 . .
    C C7 0.56026(12) 0.9761(3) 0.30670(7) 0.0340(3) Uani d 1 . .
    H H7A 0.5044 0.9144 0.2741 0.041 Uiso calc 1 . .
    H H7B 0.6020 1.0629 0.2870 0.041 Uiso calc 1 . .
    C C8 0.62504(11) 0.7993(2) 0.34390(7) 0.0280(3) Uani d 1 . .
    C C9 0.73396(11) 0.4801(2) 0.37706(6) 0.0263(3) Uani d 1 . .
    C C10 0.83182(12) 0.2120(2) 0.33703(7) 0.0311(3) Uani d 1 . .
    C C11 0.89548(11) 0.0141(2) 0.35530(7) 0.0309(3) Uani d 1 . .
    C C12 0.92489(13) -0.0932(3) 0.30829(9) 0.0428(4) Uani d 1 . .
    H H12 0.9074 -0.0374 0.2680 0.051 Uiso calc 1 . .
    C C13 0.97989(15) -0.2821(4) 0.32123(11) 0.0562(6) Uani d 1 . .
    H H13 0.9989 -0.3531 0.2895 0.067 Uiso calc 1 . .
    C C14 1.00688(14) -0.3666(3) 0.38033(12) 0.0549(6) Uani d 1 . .
    H H14 1.0436 -0.4945 0.3886 0.066 Uiso calc 1 . .
    C C15 0.97916(15) -0.2603(3) 0.42765(10) 0.0485(4) Uani d 1 . .
    H H15 0.9978 -0.3162 0.4679 0.058 Uiso calc 1 . .
    C C16 0.92373(14) -0.0708(3) 0.41529(8) 0.0391(4) Uani d 1 . .
    H H16 0.9053 0.0000 0.4473 0.047 Uiso calc 1 . .
    C C17 0.73787(11) 0.5924(2) 0.54473(6) 0.0259(3) Uani d 1 . .
    C C18 0.77860(11) 0.7983(2) 0.55156(7) 0.0278(3) Uani d 1 . .
    H H18 0.7922 0.8668 0.5177 0.033 Uiso calc 1 . .
    C C19 0.79904(12) 0.9025(3) 0.60861(7) 0.0332(3) Uani d 1 . .
    H H19 0.8278 1.0392 0.6131 0.040 Uiso calc 1 . .
    C C20 0.77683(13) 0.8037(3) 0.65883(7) 0.0375(4) Uani d 1 . .
    H H20 0.7900 0.8742 0.6970 0.045 Uiso calc 1 . .
    C C21 0.73484(13) 0.5988(3) 0.65215(7) 0.0382(4) Uani d 1 . .
    H H21 0.7191 0.5331 0.6858 0.046 Uiso calc 1 . .
    C C22 0.71632(12) 0.4922(3) 0.59591(7) 0.0314(3) Uani d 1 . .
    H H22 0.6895 0.3539 0.5920 0.038 Uiso calc 1 . .
loop_
    _atom_site_aniso_label
    _atom_site_aniso_U_11
    _atom_site_aniso_U_22
    _atom_site_aniso_U_33
    _atom_site_aniso_U_12
    _atom_site_aniso_U_13
    _atom_site_aniso_U_23
    S1 0.0315(2) 0.0324(2) 0.02130(19) 0.00008(14) 0.00527(14) 0.00048(13)
    O1 0.0672(8) 0.0240(6) 0.0324(6) 0.0068(5) 0.0152(5) 0.0042(4)
    O2 0.0592(8) 0.0429(7) 0.0301(6) 0.0045(6) 0.0152(5) -0.0012(5)
    N1 0.0356(7) 0.0257(6) 0.0265(6) 0.0014(5) 0.0089(5) -0.0002(5)
    C1 0.0317(7) 0.0247(7) 0.0280(7) -0.0012(6) 0.0077(6) 0.0019(6)
    C2 0.0284(7) 0.0245(7) 0.0228(7) -0.0036(6) 0.0052(5) -0.0009(5)
    C3 0.0260(7) 0.0253(7) 0.0245(7) -0.0029(5) 0.0036(5) 0.0004(5)
    C4 0.0330(8) 0.0344(8) 0.0276(7) 0.0039(6) 0.0082(6) 0.0026(6)
    C5 0.0309(8) 0.0421(9) 0.0360(8) 0.0062(7) 0.0096(6) 0.0036(7)
    C6 0.0343(8) 0.0331(8) 0.0339(8) 0.0037(6) 0.0032(6) 0.0040(6)
    C7 0.0349(8) 0.0372(9) 0.0263(7) 0.0035(7) 0.0026(6) 0.0058(6)
    C8 0.0263(7) 0.0303(8) 0.0254(7) -0.0011(6) 0.0037(6) -0.0007(6)
    C9 0.0279(7) 0.0244(7) 0.0246(7) -0.0042(6) 0.0040(5) -0.0003(5)
    C10 0.0333(8) 0.0295(8) 0.0305(8) -0.0066(6) 0.0088(6) -0.0060(6)
    C11 0.0268(7) 0.0290(8) 0.0378(8) -0.0064(6) 0.0104(6) -0.0081(6)
    C12 0.0352(8) 0.0493(10) 0.0452(10) -0.0036(8) 0.0133(7) -0.0162(8)
    C13 0.0374(10) 0.0572(12) 0.0735(14) 0.0054(9) 0.0147(9) -0.0305(11)
    C14 0.0314(9) 0.0367(10) 0.0914(16) 0.0037(7) 0.0083(10) -0.0153(10)
    C15 0.0422(10) 0.0364(9) 0.0638(12) 0.0037(8) 0.0097(9) 0.0046(8)
    C16 0.0431(9) 0.0315(8) 0.0439(9) 0.0023(7) 0.0141(7) -0.0011(7)
    C17 0.0257(7) 0.0267(7) 0.0238(7) 0.0040(6) 0.0046(5) 0.0030(5)
    C18 0.0303(7) 0.0265(7) 0.0259(7) 0.0025(6) 0.0069(6) 0.0055(5)
    C19 0.0329(8) 0.0290(8) 0.0330(8) 0.0030(6) 0.0012(6) -0.0018(6)
    C20 0.0409(9) 0.0442(9) 0.0240(7) 0.0097(7) 0.0033(6) -0.0038(6)
    C21 0.0432(9) 0.0471(10) 0.0265(8) 0.0068(7) 0.0134(7) 0.0094(7)
    C22 0.0342(8) 0.0303(8) 0.0309(8) 0.0017(6) 0.0109(6) 0.0070(6)
_geom_special_details
;
 All esds (except the esd in the dihedral angle between two l.s. planes)
 are estimated using the full covariance matrix.  The cell esds are taken
 into account individually in the estimation of esds in distances, angles
 and torsion angles; correlations between esds in cell parameters are only
 used when they are defined by crystal symmetry.  An approximate (isotropic)
 treatment of cell esds is used for estimating esds involving l.s. planes.
;
loop_
    _geom_bond_atom_site_label_1
    _geom_bond_atom_site_label_2
    _geom_bond_site_symmetry_2
    _geom_bond_distance
    _geom_bond_publ_flag
    S1 C8 . 1.7363(15) ?
    S1 C9 . 1.7183(14) ?
    O1 C1 . 1.2359(19) ?
    O2 C10 . 1.219(2) ?
    N1 H1 . 0.8600 ?
    N1 C9 . 1.3783(19) ?
    N1 C10 . 1.369(2) ?
    C1 C2 . 1.4701(19) ?
    C1 C17 . 1.488(2) ?
    C2 C3 . 1.444(2) ?
    C2 C9 . 1.387(2) ?
    C3 C4 . 1.508(2) ?
    C3 C8 . 1.362(2) ?
    C4 H4A . 0.9700 ?
    C4 H4B . 0.9700 ?
    C4 C5 . 1.529(2) ?
    C5 H5A . 0.9700 ?
    C5 H5B . 0.9700 ?
    C5 C6 . 1.519(2) ?
    C6 H6A . 0.9700 ?
    C6 H6B . 0.9700 ?
    C6 C7 . 1.524(2) ?
    C7 H7A . 0.9700 ?
    C7 H7B . 0.9700 ?
    C7 C8 . 1.505(2) ?
    C10 C11 . 1.494(2) ?
    C11 C12 . 1.391(2) ?
    C11 C16 . 1.389(2) ?
    C12 H12 . 0.9300 ?
    C12 C13 . 1.380(3) ?
    C13 H13 . 0.9300 ?
    C13 C14 . 1.371(3) ?
    C14 H14 . 0.9300 ?
    C14 C15 . 1.383(3) ?
    C15 H15 . 0.9300 ?
    C15 C16 . 1.385(2) ?
    C16 H16 . 0.9300 ?
    C17 C18 . 1.388(2) ?
    C17 C22 . 1.401(2) ?
    C18 H18 . 0.9300 ?
    C18 C19 . 1.386(2) ?
    C19 H19 . 0.9300 ?
    C19 C20 . 1.382(2) ?
    C20 H20 . 0.9300 ?
    C20 C21 . 1.388(3) ?
    C21 H21 . 0.9300 ?
    C21 C22 . 1.379(2) ?
    C22 H22 . 0.9300 ?
loop_
    _geom_angle_atom_site_label_1
    _geom_angle_atom_site_label_2
    _geom_angle_atom_site_label_3
    _geom_angle_site_symmetry_1
    _geom_angle_site_symmetry_3
    _geom_angle
    _geom_angle_publ_flag
    C9 S1 C8 . . 90.96(7) ?
    C9 N1 H1 . . 117.0 ?
    C10 N1 H1 . . 117.0 ?
    C10 N1 C9 . . 126.06(13) ?
    O1 C1 C2 . . 120.92(13) ?
    O1 C1 C17 . . 117.80(13) ?
    C2 C1 C17 . . 121.15(13) ?
    C3 C2 C1 . . 128.64(13) ?
    C9 C2 C1 . . 119.60(13) ?
    C9 C2 C3 . . 111.75(12) ?
    C2 C3 C4 . . 127.10(12) ?
    C8 C3 C2 . . 111.73(13) ?
    C8 C3 C4 . . 120.77(13) ?
    C3 C4 H4A . . 109.6 ?
    C3 C4 H4B . . 109.6 ?
    C3 C4 C5 . . 110.47(12) ?
    H4A C4 H4B . . 108.1 ?
    C5 C4 H4A . . 109.6 ?
    C5 C4 H4B . . 109.6 ?
    C4 C5 H5A . . 109.4 ?
    C4 C5 H5B . . 109.4 ?
    H5A C5 H5B . . 108.0 ?
    C6 C5 C4 . . 111.07(13) ?
    C6 C5 H5A . . 109.4 ?
    C6 C5 H5B . . 109.4 ?
    C5 C6 H6A . . 109.4 ?
    C5 C6 H6B . . 109.4 ?
    C5 C6 C7 . . 111.01(13) ?
    H6A C6 H6B . . 108.0 ?
    C7 C6 H6A . . 109.4 ?
    C7 C6 H6B . . 109.4 ?
    C6 C7 H7A . . 109.6 ?
    C6 C7 H7B . . 109.6 ?
    H7A C7 H7B . . 108.1 ?
    C8 C7 C6 . . 110.29(12) ?
    C8 C7 H7A . . 109.6 ?
    C8 C7 H7B . . 109.6 ?
    C3 C8 S1 . . 113.01(11) ?
    C3 C8 C7 . . 126.25(14) ?
    C7 C8 S1 . . 120.68(11) ?
    N1 C9 S1 . . 123.35(11) ?
    N1 C9 C2 . . 124.16(13) ?
    C2 C9 S1 . . 112.49(11) ?
    O2 C10 N1 . . 121.34(15) ?
    O2 C10 C11 . . 123.29(14) ?
    N1 C10 C11 . . 115.36(13) ?
    C12 C11 C10 . . 117.07(15) ?
    C16 C11 C10 . . 124.05(14) ?
    C16 C11 C12 . . 118.84(16) ?
    C11 C12 H12 . . 119.9 ?
    C13 C12 C11 . . 120.20(19) ?
    C13 C12 H12 . . 119.9 ?
    C12 C13 H13 . . 119.6 ?
    C14 C13 C12 . . 120.84(18) ?
    C14 C13 H13 . . 119.6 ?
    C13 C14 H14 . . 120.2 ?
    C13 C14 C15 . . 119.55(18) ?
    C15 C14 H14 . . 120.2 ?
    C14 C15 H15 . . 119.9 ?
    C14 C15 C16 . . 120.2(2) ?
    C16 C15 H15 . . 119.9 ?
    C11 C16 H16 . . 119.8 ?
    C15 C16 C11 . . 120.34(17) ?
    C15 C16 H16 . . 119.8 ?
    C18 C17 C1 . . 121.09(13) ?
    C18 C17 C22 . . 119.26(13) ?
    C22 C17 C1 . . 119.09(13) ?
    C17 C18 H18 . . 119.8 ?
    C19 C18 C17 . . 120.38(14) ?
    C19 C18 H18 . . 119.8 ?
    C18 C19 H19 . . 119.9 ?
    C20 C19 C18 . . 120.12(15) ?
    C20 C19 H19 . . 119.9 ?
    C19 C20 H20 . . 120.1 ?
    C19 C20 C21 . . 119.85(15) ?
    C21 C20 H20 . . 120.1 ?
    C20 C21 H21 . . 119.8 ?
    C22 C21 C20 . . 120.39(15) ?
    C22 C21 H21 . . 119.8 ?
    C17 C22 H22 . . 120.0 ?
    C21 C22 C17 . . 119.98(15) ?
    C21 C22 H22 . . 120.0 ?
loop_
    _geom_torsion_atom_site_label_1
    _geom_torsion_atom_site_label_2
    _geom_torsion_atom_site_label_3
    _geom_torsion_atom_site_label_4
    _geom_torsion_site_symmetry_1
    _geom_torsion_site_symmetry_2
    _geom_torsion_site_symmetry_3
    _geom_torsion_site_symmetry_4
    _geom_torsion
    _geom_torsion_publ_flag
    O1 C1 C2 C3 . . . . 155.63(15) ?
    O1 C1 C2 C9 . . . . -23.4(2) ?
    O1 C1 C17 C18 . . . . 135.47(15) ?
    O1 C1 C17 C22 . . . . -35.8(2) ?
    O2 C10 C11 C12 . . . . -6.8(2) ?
    O2 C10 C11 C16 . . . . 175.24(16) ?
    N1 C10 C11 C12 . . . . 172.35(14) ?
    N1 C10 C11 C16 . . . . -5.6(2) ?
    C1 C2 C3 C4 . . . . -8.8(2) ?
    C1 C2 C3 C8 . . . . 178.44(14) ?
    C1 C2 C9 S1 . . . . -177.81(10) ?
    C1 C2 C9 N1 . . . . 2.3(2) ?
    C1 C17 C18 C19 . . . . -170.37(14) ?
    C1 C17 C22 C21 . . . . 171.94(14) ?
    C2 C1 C17 C18 . . . . -40.4(2) ?
    C2 C1 C17 C22 . . . . 148.30(14) ?
    C2 C3 C4 C5 . . . . -155.81(14) ?
    C2 C3 C8 S1 . . . . 0.89(16) ?
    C2 C3 C8 C7 . . . . 177.93(14) ?
    C3 C2 C9 S1 . . . . 3.05(16) ?
    C3 C2 C9 N1 . . . . -176.88(13) ?
    C3 C4 C5 C6 . . . . -49.88(18) ?
    C4 C3 C8 S1 . . . . -172.37(11) ?
    C4 C3 C8 C7 . . . . 4.7(2) ?
    C4 C5 C6 C7 . . . . 64.62(18) ?
    C5 C6 C7 C8 . . . . -41.43(18) ?
    C6 C7 C8 S1 . . . . -175.02(11) ?
    C6 C7 C8 C3 . . . . 8.1(2) ?
    C8 S1 C9 N1 . . . . 177.76(13) ?
    C8 S1 C9 C2 . . . . -2.17(12) ?
    C8 C3 C4 C5 . . . . 16.3(2) ?
    C9 S1 C8 C3 . . . . 0.70(12) ?
    C9 S1 C8 C7 . . . . -176.53(13) ?
    C9 N1 C10 O2 . . . . -1.2(2) ?
    C9 N1 C10 C11 . . . . 179.62(13) ?
    C9 C2 C3 C4 . . . . 170.22(14) ?
    C9 C2 C3 C8 . . . . -2.51(18) ?
    C10 N1 C9 S1 . . . . 2.1(2) ?
    C10 N1 C9 C2 . . . . -177.95(14) ?
    C10 C11 C12 C13 . . . . -177.16(16) ?
    C10 C11 C16 C15 . . . . 177.18(16) ?
    C11 C12 C13 C14 . . . . -0.3(3) ?
    C12 C11 C16 C15 . . . . -0.7(3) ?
    C12 C13 C14 C15 . . . . -0.4(3) ?
    C13 C14 C15 C16 . . . . 0.6(3) ?
    C14 C15 C16 C11 . . . . 0.0(3) ?
    C16 C11 C12 C13 . . . . 0.9(3) ?
    C17 C1 C2 C3 . . . . -28.6(2) ?
    C17 C1 C2 C9 . . . . 152.41(14) ?
    C17 C18 C19 C20 . . . . -1.4(2) ?
    C18 C17 C22 C21 . . . . 0.5(2) ?
    C18 C19 C20 C21 . . . . 0.6(2) ?
    C19 C20 C21 C22 . . . . 0.8(3) ?
    C20 C21 C22 C17 . . . . -1.4(2) ?
    C22 C17 C18 C19 . . . . 0.9(2) ?
loop_
    _geom_hbond_atom_site_label_D
    _geom_hbond_atom_site_label_H
    _geom_hbond_atom_site_label_A
    _geom_hbond_site_symmetry_A
    _geom_hbond_distance_DH
    _geom_hbond_distance_HA
    _geom_hbond_distance_DA
    _geom_hbond_angle_DHA
    N1 H1 O1 . 0.86 2.01 2.6564(16) 131
_shelx_hkl_checksum     25750
_shelx_res_file
;
TITL HSY-684 in P21/c #14
CELL 1.54184 13.522256 6.232222 22.294088 90 106.1498 90
ZERR 4 0.000392 0.000149 0.000567 0 0.0028 0
LATT 1
SYMM -X,0.5+Y,0.5-Z
SFAC C H N O S
UNIT 88 76 4 8 4
EQIV $1 +X,1+Y,+Z
L.S. 25
PLAN  10
HTAB N1 O1
HTAB C18 O1_$1
REM reset to P21/c #14
BOND $h
MORE -1
CONF
fmap 2
acta
REM <HKL>J:/Prof.Yathirajan%202014/HSY-684/HSY-684-MK/HSY-684.hkl</HKL>
WGHT    0.062200    0.358700
FVAR       5.59796
S1    5    0.693289    0.625859    0.309215    11.00000    0.03151    0.03241 =
         0.02130    0.00048    0.00527    0.00008
O1    4    0.757201    0.274771    0.493449    11.00000    0.06722    0.02404 =
         0.03240    0.00423    0.01516    0.00679
O2    4    0.813052    0.292100    0.285217    11.00000    0.05921    0.04290 =
         0.03008   -0.00118    0.01524    0.00449
N1    3    0.793867    0.298272    0.382598    11.00000    0.03565    0.02567 =
         0.02655   -0.00015    0.00895    0.00141
AFIX  43
H1    2    0.808798    0.232960    0.417966    11.00000   -1.20000
AFIX   0
C1    1    0.730631    0.465079    0.487168    11.00000    0.03173    0.02472 =
         0.02804    0.00190    0.00774   -0.00115
C2    1    0.699690    0.565733    0.425101    11.00000    0.02840    0.02452 =
         0.02278   -0.00086    0.00518   -0.00365
C3    1    0.633918    0.749607    0.404668    11.00000    0.02597    0.02526 =
         0.02454    0.00038    0.00363   -0.00288
C4    1    0.569911    0.864371    0.440319    11.00000    0.03304    0.03444 =
         0.02760    0.00264    0.00815    0.00390
AFIX  23
H4A   2    0.612487    0.967057    0.468804    11.00000   -1.20000
H4B   2    0.543800    0.761440    0.464788    11.00000   -1.20000
AFIX   0
C5    1    0.479795    0.981110    0.395373    11.00000    0.03094    0.04213 =
         0.03602    0.00358    0.00963    0.00623
AFIX  23
H5A   2    0.429879    0.876790    0.372919    11.00000   -1.20000
H5B   2    0.446157    1.072512    0.418958    11.00000   -1.20000
AFIX   0
C6    1    0.516303    1.116553    0.349023    11.00000    0.03428    0.03306 =
         0.03387    0.00402    0.00322    0.00369
AFIX  23
H6A   2    0.568715    1.216101    0.371512    11.00000   -1.20000
H6B   2    0.459047    1.199489    0.323781    11.00000   -1.20000
AFIX   0
C7    1    0.560262    0.976058    0.306696    11.00000    0.03486    0.03721 =
         0.02627    0.00583    0.00257    0.00355
AFIX  23
H7A   2    0.504429    0.914392    0.274086    11.00000   -1.20000
H7B   2    0.601952    1.062902    0.287013    11.00000   -1.20000
AFIX   0
C8    1    0.625041    0.799273    0.343901    11.00000    0.02630    0.03028 =
         0.02538   -0.00074    0.00365   -0.00107
C9    1    0.733958    0.480083    0.377056    11.00000    0.02793    0.02439 =
         0.02458   -0.00033    0.00403   -0.00420
C10   1    0.831818    0.211981    0.337030    11.00000    0.03328    0.02951 =
         0.03051   -0.00601    0.00875   -0.00664
C11   1    0.895476    0.014114    0.355296    11.00000    0.02681    0.02905 =
         0.03784   -0.00812    0.01043   -0.00643
C12   1    0.924885   -0.093173    0.308291    11.00000    0.03517    0.04934 =
         0.04519   -0.01625    0.01328   -0.00359
AFIX  43
H12   2    0.907420   -0.037364    0.268019    11.00000   -1.20000
AFIX   0
C13   1    0.979887   -0.282135    0.321234    11.00000    0.03739    0.05720 =
         0.07347   -0.03046    0.01472    0.00542
AFIX  43
H13   2    0.998886   -0.353105    0.289453    11.00000   -1.20000
AFIX   0
C14   1    1.006877   -0.366571    0.380332    11.00000    0.03138    0.03671 =
         0.09138   -0.01531    0.00829    0.00368
AFIX  43
H14   2    1.043583   -0.494490    0.388554    11.00000   -1.20000
AFIX   0
C15   1    0.979156   -0.260253    0.427654    11.00000    0.04219    0.03639 =
         0.06383    0.00464    0.00968    0.00368
AFIX  43
H15   2    0.997807   -0.316201    0.467915    11.00000   -1.20000
AFIX   0
C16   1    0.923727   -0.070798    0.415291    11.00000    0.04307    0.03146 =
         0.04395   -0.00109    0.01415    0.00231
AFIX  43
H16   2    0.905309   -0.000012    0.447304    11.00000   -1.20000
AFIX   0
C17   1    0.737872    0.592369    0.544725    11.00000    0.02574    0.02672 =
         0.02385    0.00296    0.00456    0.00401
C18   1    0.778597    0.798322    0.551560    11.00000    0.03030    0.02650 =
         0.02592    0.00549    0.00691    0.00255
AFIX  43
H18   2    0.792239    0.866762    0.517655    11.00000   -1.20000
AFIX   0
C19   1    0.799038    0.902507    0.608614    11.00000    0.03289    0.02898 =
         0.03297   -0.00178    0.00122    0.00295
AFIX  43
H19   2    0.827753    1.039201    0.613122    11.00000   -1.20000
AFIX   0
C20   1    0.776831    0.803650    0.658827    11.00000    0.04093    0.04421 =
         0.02401   -0.00384    0.00328    0.00970
AFIX  43
H20   2    0.789992    0.874181    0.697000    11.00000   -1.20000
AFIX   0
C21   1    0.734837    0.598843    0.652153    11.00000    0.04322    0.04707 =
         0.02649    0.00941    0.01337    0.00684
AFIX  43
H21   2    0.719096    0.533136    0.685810    11.00000   -1.20000
AFIX   0
C22   1    0.716318    0.492218    0.595907    11.00000    0.03416    0.03025 =
         0.03086    0.00701    0.01086    0.00167
AFIX  43
H22   2    0.689525    0.353851    0.591965    11.00000   -1.20000
AFIX   0
HKLF 4
REM  HSY-684 in P21/c #14
REM R1 =  0.0368 for    3049 Fo > 4sig(Fo)  and  0.0421 for all    3467 data
REM    235 parameters refined using      0 restraints
END
WGHT      0.0621      0.3584
REM Highest difference peak  0.276,  deepest hole -0.240,  1-sigma level  0.045
Q1    1   0.6210  0.6484  0.3093  11.00000  0.05    0.28
Q2    1   0.7288  0.5653  0.3482  11.00000  0.05    0.26
Q3    1   0.7138  0.5336  0.4552  11.00000  0.05    0.25
Q4    1   0.6427  0.7930  0.3781  11.00000  0.05    0.25
Q5    1   0.5959  0.8830  0.3298  11.00000  0.05    0.25
Q6    1   0.5995  0.8026  0.4215  11.00000  0.05    0.22
Q7    1   0.7280  0.5404  0.5188  11.00000  0.05    0.22
Q8    1   0.7467  0.5290  0.5720  11.00000  0.05    0.22
Q9    1   0.7316  0.7118  0.5424  11.00000  0.05    0.20
Q10   1   0.7585  0.6346  0.3046  11.00000  0.05    0.20
;
_shelx_res_checksum     14060
