# Supplementary material for: Crystal structure of N-(3-benzoyl-4,5,6,7-tetra­hydro-1-benzo­thio­phen-2-yl)benzamide
Source: Acta Crystallogr Sect E Struct Rep Online. 2014 Aug 1;70(Pt 9):o951–2. doi: 10.1107/S1600536814016948 (PMC4186148; doi:10.1107/S1600536814016948)
Supplement: Supplementary file 2 [file e-70-0o951-Isup2.hkl]

#
# h,k,l, Fc-squared, Fo-squared, sigma(Fo-squared), status flag
#
data_I
_shelx_refln_list_code          4
_shelx_F_calc_maximum      178.57
_exptl_crystal_F_000       760.00
_reflns_d_resolution_high  0.8142

loop_
 _space_group_symop_operation_xyz
 'x, y, z'
 '-x, y+1/2, -z+1/2'
 '-x, -y, -z'
 'x, -y-1/2, z-1/2'

_cell_length_a    13.5223
_cell_length_b     6.2322
_cell_length_c    22.2941
_cell_angle_alpha  90.000
_cell_angle_beta  106.150
_cell_angle_gamma  90.000

_shelx_F_squared_multiplier     1.000

loop_
 _refln_index_h
 _refln_index_k
 _refln_index_l
 _refln_F_squared_calc
 _refln_F_squared_meas
 _refln_F_squared_sigma
 _refln_observed_status
   2   0   0      17076.47      15983.86        83.51 o
   3   0   0        564.65        637.40        52.10 o
   4   0   0      24091.26      23932.88       221.59 o
   5   0   0         11.62         14.28         2.21 o
   6   0   0        220.21        297.79        13.76 o
   7   0   0        149.39        157.36        14.79 o
   8   0   0        224.68        190.24        17.22 o
   9   0   0          3.90          4.05         3.12 o
  10   0   0       1590.94       1496.05        41.81 o
  11   0   0        562.82        574.47        26.67 o
  12   0   0         75.00         63.42         9.00 o
  13   0   0        105.57        114.64        11.94 o
  14   0   0        116.10        104.37        10.49 o
  15   0   0        116.87        120.43         7.01 o
   1   1   0       4092.91       4298.61        36.89 o
   2   1   0       7251.95       7637.69        35.47 o
   3   1   0       1365.66       1418.29        22.12 o
   4   1   0       7331.35       7067.82       138.00 o
   5   1   0        609.81        590.61        14.18 o
   6   1   0          4.01          6.69         2.34 o
   7   1   0          5.10          6.03         1.77 o
   8   1   0         14.21         15.61         3.08 o
   9   1   0         16.49         16.98         3.10 o
  10   1   0        304.49        280.96        10.66 o
  11   1   0        237.39        230.12        12.10 o
  12   1   0         45.83         39.96         5.31 o
  13   1   0        251.08        259.36        16.56 o
  14   1   0        582.82        560.04        20.16 o
  15   1   0          0.72          0.44         1.20 o
   0   2   0        367.70        394.55         9.23 o
   1   2   0       1672.00       1746.41        14.52 o
   2   2   0        508.47        586.81        10.25 o
   3   2   0        131.19        142.83         7.04 o
   4   2   0          0.48          3.35         1.68 o
   5   2   0      14870.61      16490.31       294.25 o
   6   2   0       2101.82       2241.67        48.88 o
   7   2   0       1422.81       1414.80        31.91 o
   8   2   0         81.97         83.74         5.60 o
   9   2   0        523.84        532.11        14.57 o
  10   2   0         12.96         10.37         1.98 o
  11   2   0        150.70        145.53         6.99 o
  12   2   0         36.11         31.67         4.81 o
  13   2   0        191.77        184.56         7.31 o
  14   2   0          0.17         -0.19         1.53 o
  15   2   0        138.72        128.49        11.51 o
   1   3   0       6100.06       6576.66        51.34 o
   2   3   0        471.17        510.98        17.34 o
   3   3   0       1659.80       1883.32        31.27 o
   4   3   0         31.55         32.05         3.88 o
   5   3   0        216.43        257.79        11.31 o
   6   3   0        517.96        558.15        24.75 o
   7   3   0        220.67        194.32        12.00 o
   8   3   0         13.71         14.96         2.64 o
   9   3   0       2778.46       2656.65        35.52 o
  10   3   0         18.13         18.50         3.07 o
  11   3   0        152.79        149.50         6.39 o
  12   3   0         68.10         62.33         4.44 o
  13   3   0         17.96         15.40         2.46 o
  14   3   0          1.70          5.25         1.49 o
   0   4   0        271.01        342.60        21.16 o
   1   4   0        147.03        135.62         9.59 o
   2   4   0         12.47         20.09         3.79 o
   3   4   0        399.34        371.90        31.31 o
   4   4   0          0.37          0.53         2.30 o
   5   4   0        662.38        578.62        18.79 o
   6   4   0        222.42        211.75         8.43 o
   7   4   0        135.51        134.09         6.28 o
   8   4   0        903.78        837.41        18.63 o
   9   4   0         20.49         19.77         3.01 o
  10   4   0        320.98        327.58        10.51 o
  11   4   0        397.25        389.02        10.57 o
  12   4   0         19.69         21.89         2.87 o
  13   4   0        191.51        205.93         8.05 o
   1   5   0        516.72        497.01        45.99 o
   2   5   0         14.86         10.03         2.12 o
   3   5   0        709.41        670.43        19.08 o
   4   5   0          3.56          6.00         1.70 o
   5   5   0          9.13         10.57         2.67 o
   6   5   0        331.89        283.57         9.73 o
   7   5   0          4.30          0.30         1.62 o
   8   5   0         15.07         11.04         2.06 o
   9   5   0        128.37        123.46         6.19 o
  10   5   0          8.85         14.09         2.04 o
  11   5   0          1.60          0.84         1.49 o
   0   6   0         88.31         82.80         8.63 o
   1   6   0         51.25         56.33         5.64 o
   2   6   0         10.62         11.00         3.01 o
   3   6   0         67.54         64.23         5.95 o
   4   6   0          6.13          5.34         2.74 o
   5   6   0          9.17         11.26         3.64 o
   6   6   0          0.73         -1.36         2.25 o
   7   6   0         66.82         56.41         4.75 o
   8   6   0          1.31          3.39         2.19 o
   9   6   0         24.53         29.66         3.49 o
   1   7   0        470.45        453.25        13.03 o
   2   7   0          5.11          6.63         2.06 o
   3   7   0         79.39         78.54         5.37 o
   4   7   0        176.10        203.46         7.95 o
   5   7   0          3.02          4.17         1.39 o
   6   7   0         40.95         53.10         6.22 o
 -15   1   1          1.49          3.00         1.63 o
 -14   1   1          0.39          2.69         1.72 o
 -13   1   1         22.97         27.10         3.47 o
 -12   1   1        428.87        435.13        16.71 o
 -11   1   1        833.25        836.15        48.08 o
 -10   1   1        148.94        156.33         7.88 o
  -9   1   1       1245.74       1274.21        27.81 o
  -8   1   1        351.21        367.27        12.42 o
  -7   1   1       8414.61       8624.87        81.07 o
  -6   1   1         17.09         23.21         3.42 o
  -5   1   1       3156.00       3107.10        41.10 o
  -4   1   1       4194.27       4407.28        36.10 o
  -3   1   1        277.46        297.84         5.32 o
  -2   1   1      21573.87      20506.23       244.03 o
  -1   1   1        858.92       1011.67        12.39 o
   0   1   1        212.72        241.04         5.63 o
   1   1   1         50.05         58.11         2.86 o
   2   1   1       9247.97       9453.99       210.71 o
   3   1   1      31886.85      30879.21        86.81 o
   4   1   1       4541.83       5310.91        73.79 o
   5   1   1          9.69         11.54         2.63 o
   6   1   1         12.91         20.83         2.99 o
   7   1   1        384.82        451.35        13.51 o
   8   1   1         75.72         75.45         5.93 o
   9   1   1         54.23         66.08         5.94 o
  10   1   1        190.44        192.03         6.68 o
  11   1   1        120.12        113.30        15.36 o
  12   1   1        172.69        159.95        14.34 o
  13   1   1          3.10          5.71         2.69 o
  14   1   1         18.10         23.62         3.85 o
  15   1   1         99.90         84.57         4.58 o
 -15   2   1         28.09         34.52         3.67 o
 -14   2   1         16.33         19.23         2.83 o
 -13   2   1         38.66         35.88         3.08 o
 -12   2   1          5.02          3.87         2.27 o
 -11   2   1        867.87        876.37        16.96 o
 -10   2   1       1401.87       1297.39        22.73 o
  -9   2   1         32.81         19.29         3.27 o
  -8   2   1       1155.73       1082.45        22.15 o
  -7   2   1        110.40        104.16         7.37 o
  -6   2   1       8871.60       8781.28       155.92 o
  -5   2   1          7.88         13.02         2.80 o
  -4   2   1        260.33        297.22         9.22 o
  -3   2   1       2696.74       2843.63        46.88 o
  -2   2   1        116.16        138.23         3.82 o
  -1   2   1        153.86        159.38         3.57 o
   0   2   1       1227.24       1225.60        19.85 o
   1   2   1        705.24        689.00        19.24 o
   2   2   1       1873.50       2032.30        20.67 o
   3   2   1        330.71        306.16         9.98 o
   4   2   1       4462.02       5003.77        81.42 o
   5   2   1       1343.79       1205.85        24.90 o
   6   2   1         43.45         38.78         3.97 o
   7   2   1       1044.64        939.03        19.63 o
   8   2   1         37.67         44.97         4.82 o
   9   2   1        480.40        465.27        12.68 o
  10   2   1        500.20        451.54        17.09 o
  11   2   1        253.69        252.87        10.55 o
  12   2   1        287.55        291.13        13.24 o
  13   2   1        744.81        755.70        16.35 o
  14   2   1          4.97          4.99         1.93 o
  15   2   1        324.50        342.38         9.99 o
 -14   3   1          2.84          3.18         2.74 o
 -13   3   1          4.27          7.23         2.26 o
 -12   3   1          9.63          4.97         1.66 o
 -11   3   1        106.93         98.78         5.28 o
 -10   3   1        952.06        914.70        16.31 o
  -9   3   1        280.42        262.92         9.78 o
  -8   3   1         55.93         51.70         4.36 o
  -7   3   1         97.11         76.59         7.15 o
  -6   3   1        194.90        225.95        19.97 o
  -5   3   1          2.23          5.87         2.24 o
  -4   3   1         27.09         14.38         2.61 o
  -3   3   1        166.53        176.57         6.94 o
  -2   3   1       1423.24       1878.78        34.30 o
  -1   3   1       4330.12       4782.50       203.77 o
   0   3   1          2.03          5.63         2.61 o
   1   3   1        444.11        432.19        14.33 o
   2   3   1        271.25        306.93         8.39 o
   3   3   1        325.25        288.39        12.99 o
   4   3   1        114.08        113.46         6.94 o
   5   3   1         30.45         40.82         4.20 o
   6   3   1        443.57        454.42        20.22 o
   7   3   1        490.70        473.78        18.86 o
   8   3   1         42.83         44.84         4.19 o
   9   3   1       1921.42       1716.35        28.90 o
  10   3   1        139.70        134.73         6.97 o
  11   3   1        313.21        317.38        10.69 o
  12   3   1         35.06         27.46         3.07 o
  13   3   1        175.63        173.00         7.54 o
  14   3   1        326.68        330.26         8.86 o
 -13   4   1          0.02          2.74         1.79 o
 -12   4   1         12.85         12.98         2.13 o
 -11   4   1        106.81         89.12         5.27 o
 -10   4   1         10.60          8.06         2.23 o
  -9   4   1         11.46         13.40         2.61 o
  -8   4   1         60.69         44.09         3.83 o
  -7   4   1          1.74         -0.88         1.91 o
  -6   4   1         38.91         40.38         3.82 o
  -5   4   1         24.18         17.61         4.50 o
  -4   4   1          4.44          3.00         1.99 o
  -3   4   1        316.88        346.67        16.49 o
  -2   4   1         20.98          7.64         3.31 o
  -1   4   1       1161.29       1327.39        25.56 o
   0   4   1        117.27        127.51         7.87 o
   1   4   1        206.94        227.79        14.10 o
   2   4   1        406.64        410.31        26.26 o
   3   4   1        808.50        856.10        33.94 o
   4   4   1        787.08        769.82        36.05 o
   5   4   1        214.66        199.10         8.90 o
   6   4   1        259.35        243.38         8.83 o
   7   4   1        143.25        121.02         6.00 o
   8   4   1        183.86        166.39         7.95 o
   9   4   1          1.75          0.04         1.96 o
  10   4   1        400.35        358.15        12.70 o
  11   4   1         81.62         75.53         5.52 o
  12   4   1        293.96        295.65         9.28 o
  13   4   1         66.97         67.45         4.42 o
 -11   5   1          2.24          0.67         1.27 o
 -10   5   1         21.96         23.80         2.62 o
  -9   5   1         91.66         91.36         5.45 o
  -8   5   1        178.92        162.87         6.73 o
  -7   5   1         99.29         75.22         4.82 o
  -6   5   1        148.86        131.26         7.06 o
  -5   5   1        786.06        695.79        17.36 o
  -4   5   1         39.29         32.11         3.67 o
  -3   5   1        149.38        128.11         6.76 o
  -2   5   1        350.52        343.71        12.83 o
  -1   5   1         20.41         26.77         4.38 o
   0   5   1          1.21          2.73         2.40 o
   1   5   1         99.23         99.65         8.29 o
   2   5   1        339.27        339.59        10.75 o
   3   5   1          2.06          2.95         1.48 o
   4   5   1        470.48        504.56        11.89 o
   5   5   1        187.36        169.26         7.84 o
   6   5   1        499.95        445.71        12.66 o
   7   5   1          2.50          6.70         3.30 o
   8   5   1          9.58          5.67         2.37 o
   9   5   1        287.02        290.83        13.52 o
  10   5   1         15.20         14.09         3.96 o
  11   5   1         74.76         61.67         8.56 o
  -9   6   1          8.76          8.75         2.24 o
  -8   6   1         25.45         23.93         3.77 o
  -7   6   1        113.30        112.06         5.73 o
  -6   6   1         90.91         94.60         6.41 o
  -5   6   1        398.55        361.65        17.99 o
  -4   6   1          3.81          6.07         3.32 o
  -3   6   1        907.41        880.67        20.98 o
  -2   6   1         20.84         22.98         4.02 o
  -1   6   1       1322.38       1280.45        24.55 o
   0   6   1        541.17        538.24        16.07 o
   1   6   1        112.29        104.54         7.28 o
   2   6   1        161.51        149.23         8.57 o
   3   6   1        190.40        191.85         9.66 o
   4   6   1         67.92         60.71         6.88 o
   5   6   1          7.32          1.97         2.77 o
   6   6   1        163.77        159.21         8.16 o
   7   6   1         80.15         63.64         4.93 o
   8   6   1        218.69        214.98        29.82 o
   9   6   1          2.79          2.08         1.52 o
  -6   7   1         15.27         16.68         2.61 o
  -5   7   1         40.55         39.36         3.19 o
  -4   7   1         67.26         67.84         4.82 o
  -3   7   1         21.42         14.86         2.77 o
  -2   7   1         90.64         97.94         6.11 o
  -1   7   1         46.25         51.33         4.05 o
   0   7   1          0.98          1.38         2.16 o
   1   7   1          4.56          2.69         1.98 o
   2   7   1         26.32         28.69         3.55 o
   3   7   1         27.54         27.95         3.49 o
   4   7   1        238.03        257.58         7.57 o
   5   7   1         32.85         32.09         2.63 o
   6   7   1         93.95        108.03         8.69 o
 -16   0   2        259.19        253.95         8.31 o
 -15   0   2          0.90          0.76         1.75 o
 -14   0   2       1043.02       1004.47        23.10 o
 -13   0   2        204.02        212.06        15.71 o
 -12   0   2         60.00         53.91         8.54 o
 -11   0   2        234.28        229.37        16.67 o
 -10   0   2        884.16        859.03        80.28 o
  -9   0   2        641.32        656.32        23.15 o
  -8   0   2       2561.41       2495.05        59.76 o
  -7   0   2        595.30        647.61        28.05 o
  -6   0   2       3619.10       3638.01        60.91 o
  -5   0   2        150.73        191.30        12.76 o
  -4   0   2      10889.68      11215.27        96.54 o
  -3   0   2      15224.25      15134.07        95.21 o
  -2   0   2       3719.27       4229.67        33.44 o
  -1   0   2       8606.09       8733.20        31.34 o
   0   0   2         63.23        100.84         2.36 o
   1   0   2      10818.47      10406.23        40.08 o
   2   0   2        630.75        635.19        65.06 o
   3   0   2       8056.99       8034.38       412.56 o
   4   0   2         72.79         82.07         4.69 o
   5   0   2       1514.61       1540.19        33.40 o
   6   0   2       2173.90       2222.76        38.84 o
   7   0   2        634.83        590.70        29.25 o
   8   0   2       1042.75       1052.05        42.13 o
   9   0   2        640.04        632.22        34.07 o
  10   0   2        244.03        224.51        11.35 o
  11   0   2          2.70          7.09         3.38 o
  12   0   2          1.75          1.41         2.03 o
  13   0   2        206.87        193.44        14.84 o
  14   0   2        237.87        222.25        14.38 o
  15   0   2        318.05        299.72         8.95 o
 -16   1   2        175.93        190.93        13.47 o
 -15   1   2        296.98        309.94         9.14 o
 -14   1   2        132.30        126.80         5.15 o
 -13   1   2        329.31        337.52        11.52 o
 -12   1   2        308.04        288.64        13.37 o
 -11   1   2         93.34        100.19         8.09 o
 -10   1   2        205.37        205.56         9.44 o
  -9   1   2          2.51          4.16         2.04 o
  -8   1   2         51.33         45.69         4.59 o
  -7   1   2        587.22        602.08        20.68 o
  -6   1   2          0.14          1.72         1.83 o
  -5   1   2        126.74        109.30         5.87 o
  -4   1   2        348.08        313.40         8.62 o
  -3   1   2      16880.23      16719.55        46.85 o
  -2   1   2       7318.01       7488.76        55.47 o
  -1   1   2         63.02         61.69         1.80 o
   0   1   2        222.89        268.43         3.96 o
   1   1   2        194.63        208.94         4.67 o
   2   1   2      17773.55      18969.52        63.52 o
   3   1   2      29503.97      28553.38        83.55 o
   4   1   2       7876.05       8607.33        64.44 o
   5   1   2       1723.41       1690.45        39.16 o
   6   1   2       1337.30       1290.72        20.67 o
   7   1   2       1930.30       2119.80        35.77 o
   8   1   2         25.60         37.85         4.44 o
   9   1   2          1.16          2.86         1.81 o
  10   1   2          2.64          3.58         1.37 o
  11   1   2          1.32          1.28         2.10 o
  12   1   2         95.46         96.25         6.28 o
  13   1   2        257.61        253.01        11.83 o
  14   1   2         27.60         32.86         4.14 o
  15   1   2         51.55         47.09         3.32 o
 -15   2   2          2.53          1.35         1.65 o
 -14   2   2          1.72          3.10         1.68 o
 -13   2   2         18.90         19.25         2.36 o
 -12   2   2         71.97         63.59         5.39 o
 -11   2   2         32.71         29.30         3.25 o
 -10   2   2        607.06        583.36        13.66 o
  -9   2   2       1694.84       1781.34        52.98 o
  -8   2   2        623.96        609.05        24.18 o
  -7   2   2        502.95        407.14        12.48 o
  -6   2   2        151.51        201.25         8.18 o
  -5   2   2        208.07        184.31         7.08 o
  -4   2   2        612.16        639.40        13.49 o
  -3   2   2         31.22         41.09         2.11 o
  -2   2   2         13.43          9.73         1.23 o
  -1   2   2        438.96        450.21        11.66 o
   0   2   2         53.01         50.05         3.33 o
   1   2   2       1340.98       1440.98        25.43 o
   2   2   2       1282.78       1500.75        19.18 o
   3   2   2         14.15         10.77         1.48 o
   4   2   2        891.56        982.38        22.64 o
   5   2   2        830.41        849.16        19.70 o
   6   2   2       2602.48       2714.73        37.71 o
   7   2   2       1546.63       1488.65        29.70 o
   8   2   2         47.03         66.04        12.53 o
   9   2   2         55.29         57.64         5.06 o
  10   2   2         37.95         32.67         4.25 o
  11   2   2        565.69        563.42        16.09 o
  12   2   2         32.00         31.08         3.64 o
  13   2   2         20.03         16.26         3.37 o
  14   2   2          7.65          2.84         1.52 o
 -14   3   2        119.61        127.53         5.80 o
 -13   3   2        338.11        313.87        10.40 o
 -12   3   2          2.26          1.48         1.49 o
 -11   3   2         62.02         53.31         4.03 o
 -10   3   2        158.11        154.86         6.78 o
  -9   3   2         25.70         26.92         2.94 o
  -8   3   2       1759.49       1579.46        23.13 o
  -7   3   2        886.97        824.49        23.19 o
  -6   3   2         18.86         15.03         3.21 o
  -5   3   2        974.73       1019.90        28.11 o
  -4   3   2         35.93         24.99         3.45 o
  -3   3   2         43.40         45.88         3.77 o
  -2   3   2        154.81        162.08         5.83 o
  -1   3   2        498.62        494.86        10.21 o
   0   3   2        458.10        429.08         8.56 o
   1   3   2          2.10          7.86         2.09 o
   2   3   2        240.78        289.67         9.12 o
   3   3   2        153.61        230.02         9.98 o
   4   3   2        189.44        168.20         9.11 o
   5   3   2          0.99          4.84         3.05 o
   6   3   2         63.07         51.29         7.55 o
   7   3   2        257.56        262.96        12.70 o
   8   3   2       2080.79       2040.33        37.40 o
   9   3   2        538.81        532.80        19.58 o
  10   3   2        266.08        267.32        11.41 o
  11   3   2        386.67        377.14        15.29 o
  12   3   2         33.18         29.54         3.68 o
  13   3   2        528.43        503.73        11.94 o
  14   3   2          1.68          3.92         1.47 o
 -13   4   2        177.32        184.38         8.17 o
 -12   4   2        635.94        652.25        12.46 o
 -11   4   2        172.54        196.16         7.77 o
 -10   4   2         46.88         43.52         4.06 o
  -9   4   2        159.56        133.28         7.11 o
  -8   4   2         16.12         10.61         1.99 o
  -7   4   2        340.05        294.45        10.33 o
  -6   4   2       1300.32       1221.91        24.62 o
  -5   4   2        827.02        842.66        31.12 o
  -4   4   2          0.77         -3.73         3.73 o
  -3   4   2        803.64        793.05        24.66 o
  -2   4   2         21.93         34.67         6.00 o
  -1   4   2         55.17         75.33         5.99 o
   0   4   2        826.01        860.45        20.37 o
   1   4   2        315.80        367.34        11.61 o
   2   4   2       1901.16       1922.64        42.10 o
   3   4   2        523.09        589.03        25.39 o
   4   4   2       1307.17       1234.01        38.15 o
   5   4   2        649.24        773.93       165.83 o
   6   4   2        611.50        637.53        17.12 o
   7   4   2        364.73        351.35        10.08 o
   8   4   2          4.46          2.05         2.11 o
   9   4   2        544.96        543.36        19.30 o
  10   4   2        120.26        118.26         7.36 o
  11   4   2         19.21         13.41         2.81 o
  12   4   2       1156.48       1192.62        23.25 o
  13   4   2         83.09        111.86         8.12 o
 -12   5   2          8.42         11.97         2.81 o
 -11   5   2         62.89         63.06         4.60 o
 -10   5   2         44.15         41.68         3.52 o
  -9   5   2         53.04         56.63         4.39 o
  -8   5   2         14.27         14.89         2.40 o
  -7   5   2        816.61        730.47        18.88 o
  -6   5   2          5.59          4.39         1.95 o
  -5   5   2        326.24        306.34        13.96 o
  -4   5   2        423.81        465.39        12.82 o
  -3   5   2         10.66          7.30         1.85 o
  -2   5   2        405.80        382.33        11.29 o
  -1   5   2         70.69         71.60         9.21 o
   0   5   2          8.54          6.43         2.61 o
   1   5   2         11.79         14.17         2.71 o
   2   5   2        179.94        169.15         7.51 o
   3   5   2         12.40         14.33         2.25 o
   4   5   2        163.41        152.58         7.86 o
   5   5   2        154.36        154.92         7.49 o
   6   5   2          0.94          1.58         1.79 o
   7   5   2          6.71          7.06         2.68 o
   8   5   2         48.61         55.62         6.57 o
   9   5   2        208.70        208.03        22.16 o
  10   5   2         12.03         10.91         2.98 o
  11   5   2        169.51        182.61         8.17 o
  -9   6   2         11.88         15.24         2.67 o
  -8   6   2          4.26          3.75         1.82 o
  -7   6   2         94.24         90.64         4.65 o
  -6   6   2          3.54          1.81         1.41 o
  -5   6   2          0.20          3.39         1.97 o
  -4   6   2        141.83        114.19        10.35 o
  -3   6   2        106.75        101.68         7.15 o
  -2   6   2         73.91         65.99         5.83 o
  -1   6   2          0.38          0.75         2.56 o
   0   6   2         91.26         81.27         7.31 o
   1   6   2          2.49         -0.34         2.37 o
   2   6   2          3.28          2.33         2.16 o
   3   6   2          5.86          2.77         2.15 o
   4   6   2         54.57         36.87         4.25 o
   5   6   2         10.40          5.60         2.79 o
   6   6   2         51.12         50.47         4.78 o
   7   6   2         51.39         45.02         5.43 o
   8   6   2         13.42         19.25         3.75 o
   9   6   2          0.03         -1.66         1.66 o
  -6   7   2          0.77          1.60         1.39 o
  -5   7   2         15.91         11.21         1.85 o
  -4   7   2          8.60          9.52         3.16 o
  -3   7   2         53.68         50.18         4.42 o
  -2   7   2         11.44         14.29         2.95 o
  -1   7   2         87.92         94.96         5.27 o
   0   7   2         71.00         66.07         4.51 o
   1   7   2         32.18         28.90         3.48 o
   2   7   2         60.20         60.67         4.71 o
   3   7   2        171.59        186.09         7.71 o
   4   7   2         95.73         95.20         5.39 o
   5   7   2         28.84         29.79         3.73 o
   6   7   2          9.20         10.59         3.23 o
 -16   1   3         11.38         14.08         2.28 o
 -15   1   3         18.07         19.41         2.18 o
 -14   1   3         33.70         29.86         2.64 o
 -13   1   3        144.87        149.02         7.84 o
 -12   1   3          4.99          3.79         2.07 o
 -11   1   3        291.59        283.85        13.21 o
 -10   1   3        165.77        158.49        10.05 o
  -9   1   3         67.04         57.90         5.06 o
  -8   1   3          3.03          3.50         1.77 o
  -7   1   3        433.95        377.43        11.24 o
  -6   1   3        233.38        252.91         7.02 o
  -5   1   3          3.10          2.97         1.04 o
  -4   1   3       3406.31       3472.08        21.52 o
  -3   1   3       7506.02       7530.19        47.18 o
  -2   1   3       2497.35       2500.69        15.28 o
  -1   1   3        212.83        218.16         4.00 o
   0   1   3       1116.73       1204.49        33.06 o
   1   1   3         30.71         24.49         1.92 o
   2   1   3       2363.66       2436.16        18.37 o
   3   1   3       2484.68       2467.42        42.35 o
   4   1   3        682.93        724.55        19.03 o
   5   1   3         31.53         38.30         3.63 o
   6   1   3       1104.84       1131.27        32.69 o
   7   1   3       1194.88       1300.51        35.60 o
   8   1   3        765.15        704.13        18.33 o
   9   1   3         49.04         39.65         3.25 o
  10   1   3         97.32         94.63         4.88 o
  11   1   3         44.37         44.72         4.53 o
  12   1   3         56.30         44.87         4.44 o
  13   1   3         39.05         40.21         3.93 o
  14   1   3         41.24         41.31         3.38 o
  15   1   3          0.08         -1.35         1.35 o
 -15   2   3          1.99          0.25         1.79 o
 -14   2   3        120.83        115.01         6.34 o
 -13   2   3         81.29         75.66         4.83 o
 -12   2   3        329.47        318.94        10.26 o
 -11   2   3        171.52        190.42         9.55 o
 -10   2   3        325.35        313.50        11.64 o
  -9   2   3          2.09         -2.20         2.20 o
  -8   2   3        490.95        458.14        22.89 o
  -7   2   3         59.03         57.57         5.86 o
  -6   2   3        575.83        538.91        12.80 o
  -5   2   3        650.52        687.78        25.71 o
  -4   2   3       1499.17       1560.03        51.42 o
  -3   2   3       1431.98       1484.92        14.59 o
  -2   2   3        853.39        895.43        13.58 o
  -1   2   3       3313.96       3281.88        19.61 o
   0   2   3         35.45         32.02         2.12 o
   1   2   3         13.55          8.32         1.71 o
   2   2   3       2212.95       2325.52        28.01 o
   3   2   3         13.34          9.71         1.41 o
   4   2   3        446.73        353.57         7.53 o
   5   2   3        389.20        396.80        11.32 o
   6   2   3       4612.76       4711.86        44.11 o
   7   2   3        946.60        908.33        20.67 o
   8   2   3         88.19         79.87         9.19 o
   9   2   3        188.53        174.24         8.77 o
  10   2   3          1.23         -0.75         1.82 o
  11   2   3         44.44         43.71         3.46 o
  12   2   3        105.34        110.20         6.52 o
  13   2   3         37.50         42.33         4.91 o
  14   2   3          8.37          9.28         1.83 o
 -15   3   3         92.38         98.90         7.38 o
 -14   3   3          0.02         -0.88         1.52 o
 -13   3   3         64.76         75.42         5.38 o
 -12   3   3         17.52         14.54         2.53 o
 -11   3   3         28.32         20.29         2.57 o
 -10   3   3        230.10        214.31         7.87 o
  -9   3   3        380.72        345.24         9.84 o
  -8   3   3        140.28        111.19         5.99 o
  -7   3   3       1534.93       1372.62        39.25 o
  -6   3   3        199.39        206.82        14.93 o
  -5   3   3        153.86        163.80        16.06 o
  -4   3   3          5.75         11.46         2.23 o
  -3   3   3        595.23        563.99        15.30 o
  -2   3   3        708.17        795.57        13.82 o
  -1   3   3        279.38        297.39        12.34 o
   0   3   3       1051.40       1108.29        19.59 o
   1   3   3         17.46         15.83         2.71 o
   2   3   3        743.95        943.73        19.77 o
   3   3   3         54.63         38.42         3.48 o
   4   3   3         71.74         82.58         6.67 o
   5   3   3        325.25        325.51        17.80 o
   6   3   3        963.33        944.16        32.31 o
   7   3   3         39.80         48.75         4.82 o
   8   3   3       1089.24       1004.58        27.67 o
   9   3   3        211.16        191.18         9.73 o
  10   3   3        503.52        465.35        14.74 o
  11   3   3          1.44          2.85         2.29 o
  12   3   3         10.81         13.70         2.05 o
  13   3   3         40.78         35.87         3.30 o
 -13   4   3          9.86          8.66         2.42 o
 -12   4   3         70.01         74.07         7.83 o
 -11   4   3         71.32         71.64         4.79 o
 -10   4   3         11.72          8.78         2.18 o
  -9   4   3         40.67         35.94         3.87 o
  -8   4   3        197.60        172.56         7.16 o
  -7   4   3          0.59         -0.31         2.41 o
  -6   4   3        128.95        132.10         7.72 o
  -5   4   3        135.40        130.89        11.21 o
  -4   4   3        116.51        128.60        10.39 o
  -3   4   3          3.17          3.56         2.49 o
  -2   4   3         36.98         34.77         5.59 o
  -1   4   3         48.25         58.56         6.69 o
   0   4   3         41.91         54.89         5.27 o
   1   4   3        197.25        215.87         9.12 o
   2   4   3         52.67         53.89        10.67 o
   3   4   3         28.95         26.85         5.18 o
   4   4   3         10.56          6.86         5.17 o
   5   4   3         45.89         42.45         5.47 o
   6   4   3          0.04          1.99         2.59 o
   7   4   3         86.57         69.94         6.03 o
   8   4   3         24.15         23.90         4.88 o
   9   4   3         14.63          9.51         3.35 o
  10   4   3        167.57        161.24         8.31 o
  11   4   3        200.26        188.87         8.07 o
  12   4   3         89.44         88.42         6.29 o
 -12   5   3         27.79         33.72         3.37 o
 -11   5   3         26.01         15.50         3.02 o
 -10   5   3         30.34         34.69         3.85 o
  -9   5   3        116.24        104.74         5.81 o
  -8   5   3         18.77         18.91         2.64 o
  -7   5   3        134.97        140.97         6.52 o
  -6   5   3         20.92         23.64         3.83 o
  -5   5   3         39.00         46.17        21.02 o
  -4   5   3         52.38         45.69         4.22 o
  -3   5   3         39.46         40.83         3.97 o
  -2   5   3        342.14        370.16        11.11 o
  -1   5   3          1.36          3.52         2.42 o
   0   5   3        335.83        343.02        12.16 o
   1   5   3        398.05        391.22        13.10 o
   2   5   3         22.33         22.83         3.38 o
   3   5   3        405.90        392.54        11.66 o
   4   5   3         88.36         78.80         5.35 o
   5   5   3        615.65        557.24        20.12 o
   6   5   3          5.64          4.94         3.02 o
   7   5   3        228.43        196.99        12.30 o
   8   5   3          8.08          1.17         3.08 o
   9   5   3          6.28          5.18         3.12 o
  10   5   3         16.56         18.88         4.68 o
  11   5   3          0.91          2.25         3.47 o
  -9   6   3        257.78        253.80         8.06 o
  -8   6   3         99.00        106.97         5.11 o
  -7   6   3          1.84          2.96         1.55 o
  -6   6   3         76.64         79.12         4.56 o
  -5   6   3          2.89          2.00         2.27 o
  -4   6   3         85.92         85.67         7.90 o
  -3   6   3         42.09         37.73         4.39 o
  -2   6   3        101.56        100.26         7.06 o
  -1   6   3        301.65        317.21        12.23 o
   0   6   3         72.00         63.21         5.60 o
   1   6   3         28.77         24.73         3.42 o
   2   6   3        879.18        917.06        18.62 o
   3   6   3         21.80         23.75         3.54 o
   4   6   3         12.57         12.94         2.76 o
   5   6   3         91.07         89.04         6.14 o
   6   6   3         77.59         75.33         9.52 o
   7   6   3        446.10        459.59        15.82 o
   8   6   3        162.94        159.60         8.51 o
   9   6   3         78.20         76.02         5.94 o
  -6   7   3          5.19          6.08         2.33 o
  -5   7   3          9.73         14.44         1.96 o
  -4   7   3         36.77         38.32         3.74 o
  -3   7   3         28.47         24.92         3.27 o
  -2   7   3        332.20        343.65        11.06 o
  -1   7   3         51.39         46.22         3.79 o
   0   7   3        231.10        243.80         9.31 o
   1   7   3        195.87        194.16         8.26 o
   2   7   3         73.36         81.63         5.33 o
   3   7   3        292.67        294.79        11.58 o
   4   7   3          0.03          1.88         1.25 o
   5   7   3         30.20         30.10         3.67 o
 -16   0   4         39.47         41.12         3.52 o
 -15   0   4         53.89         52.32         4.07 o
 -14   0   4        420.88        403.24        14.72 o
 -13   0   4         41.67         39.04         7.10 o
 -12   0   4        637.70        578.33        26.35 o
 -11   0   4       1389.85       1383.53        40.36 o
 -10   0   4        282.51        297.16        16.77 o
  -9   0   4        691.33        674.83        19.16 o
  -8   0   4        174.71        213.28        11.95 o
  -7   0   4        896.44        795.66        35.05 o
  -6   0   4         20.24         23.31         3.54 o
  -5   0   4         97.10        128.05         9.79 o
  -4   0   4        275.63        252.20        12.15 o
  -3   0   4        228.34        191.40         4.96 o
  -2   0   4       1441.31       1645.03        16.53 o
  -1   0   4       8333.80       8552.83       123.81 o
   0   0   4      23646.09      21090.11        45.25 o
   1   0   4       6517.81       6412.12        24.48 o
   2   0   4        425.24        380.34         7.84 o
   3   0   4         74.45         94.52         3.82 o
   4   0   4         18.89         33.25         3.93 o
   5   0   4        181.75        214.16        11.76 o
   6   0   4       2264.79       2123.61        39.77 o
   7   0   4       2620.39       2843.46        66.63 o
   8   0   4         83.50         82.85        12.38 o
   9   0   4        358.02        335.57        13.77 o
  10   0   4        664.03        649.35        19.74 o
  11   0   4         13.13         14.08         5.18 o
  12   0   4         11.12         10.33         3.77 o
  13   0   4         48.21         43.24         7.10 o
  14   0   4          2.78          3.56         2.94 o
  15   0   4         54.96         61.73         5.97 o
 -16   1   4         30.18         31.10         3.20 o
 -15   1   4         28.24         29.56         2.60 o
 -14   1   4         52.27         52.84         3.91 o
 -13   1   4        360.17        382.04        10.66 o
 -12   1   4        229.26        237.83        12.05 o
 -11   1   4        137.61        131.63         9.02 o
 -10   1   4        407.69        397.43        14.85 o
  -9   1   4         36.12         30.62         4.58 o
  -8   1   4         12.13          5.61         2.15 o
  -7   1   4        675.53        642.40        14.33 o
  -6   1   4       1379.25       1628.41        24.49 o
  -5   1   4       1208.36       1185.83        20.33 o
  -4   1   4          0.66          1.88         0.92 o
  -3   1   4       5020.60       5089.01        91.99 o
  -2   1   4        293.09        294.61         5.73 o
  -1   1   4       1582.80       1946.83        17.67 o
   0   1   4         76.71         76.39         3.66 o
   1   1   4       1621.63       1823.27        23.53 o
   2   1   4       2136.51       2161.66        18.60 o
   3   1   4        910.07        892.15        13.54 o
   4   1   4        463.09        507.23        12.60 o
   5   1   4        634.33        631.14        16.37 o
   6   1   4        210.16        220.04         9.54 o
   7   1   4        376.25        386.25        15.08 o
   8   1   4         41.67         38.02         4.60 o
   9   1   4        285.09        308.51         9.57 o
  10   1   4         54.25         51.29         3.82 o
  11   1   4        247.91        242.09        11.63 o
  12   1   4         27.52         29.09         3.68 o
  13   1   4         61.66         66.23         4.03 o
  14   1   4          6.58          4.18         1.79 o
 -15   2   4         19.26         22.34         2.59 o
 -14   2   4         90.34         90.56         5.82 o
 -13   2   4         71.93         67.01         4.56 o
 -12   2   4        183.89        195.99         9.61 o
 -11   2   4          1.97          1.01         2.29 o
 -10   2   4        100.30        104.85         9.20 o
  -9   2   4         77.50         56.59         6.42 o
  -8   2   4        122.49        112.43         8.51 o
  -7   2   4          0.33         -1.12         2.33 o
  -6   2   4       1059.57       1098.02        46.36 o
  -5   2   4        187.26        218.34         9.46 o
  -4   2   4        905.94       1029.19        16.88 o
  -3   2   4          4.12          5.39         1.04 o
  -2   2   4       1465.48       1670.79        16.42 o
  -1   2   4          0.22          2.89         0.99 o
   0   2   4        687.46        778.63        11.91 o
   1   2   4        233.82        311.93         7.30 o
   2   2   4         39.74         43.96         3.26 o
   3   2   4       1574.72       1839.86        34.49 o
   4   2   4       1079.52       1191.98        23.11 o
   5   2   4       3176.69       3536.54        98.78 o
   6   2   4          0.57          0.20         2.27 o
   7   2   4        144.92        153.54         8.77 o
   8   2   4        116.27        107.72         8.32 o
   9   2   4        105.45         90.05         8.76 o
  10   2   4          0.25         -0.58         1.62 o
  11   2   4          0.13          1.47         1.52 o
  12   2   4          0.75          2.78         1.68 o
  13   2   4          2.45          3.90         1.81 o
  14   2   4          6.70          5.99         1.85 o
 -15   3   4         16.19         17.39         3.67 o
 -14   3   4          0.10          1.72         3.73 o
 -13   3   4        111.12        125.29         6.94 o
 -12   3   4          4.20          1.20         2.54 o
 -11   3   4         23.00         15.79         3.05 o
 -10   3   4          0.71          0.80         2.28 o
  -9   3   4        382.14        368.80        13.38 o
  -8   3   4        483.69        446.70        12.97 o
  -7   3   4          5.34          6.00         3.39 o
  -6   3   4        278.97        261.48        13.12 o
  -5   3   4          1.38          0.69         1.60 o
  -4   3   4          1.24          3.19         1.66 o
  -3   3   4        201.96        216.48         7.64 o
  -2   3   4       1485.94       1564.54        30.21 o
  -1   3   4        202.67        222.49         7.69 o
   0   3   4        714.84        816.46        17.43 o
   1   3   4         21.61         26.40         3.44 o
   2   3   4         21.94         15.08         3.02 o
   3   3   4          3.18          1.47         1.11 o
   4   3   4         26.73         21.94         2.88 o
   5   3   4         50.19         32.22         6.01 o
   6   3   4        150.03        138.27        10.23 o
   7   3   4        184.86        184.47         7.82 o
   8   3   4        153.47        148.37         7.17 o
   9   3   4        491.87        518.89        13.28 o
  10   3   4          4.90          7.97         2.76 o
  11   3   4          4.15          4.59         2.86 o
  12   3   4          1.30         -0.56         1.32 o
  13   3   4          3.78          4.28         1.28 o
 -14   4   4         67.02         89.70         7.17 o
 -13   4   4         12.36         13.00         2.94 o
 -12   4   4         97.03        113.43         8.24 o
 -11   4   4         64.84         80.53         6.02 o
 -10   4   4          0.50          1.70         3.05 o
  -9   4   4          1.41          4.23         3.35 o
  -8   4   4          1.30          0.61         3.36 o
  -7   4   4        147.41        145.44         8.31 o
  -6   4   4         47.08         41.98         6.12 o
  -5   4   4         39.13         30.00         5.63 o
  -4   4   4       3486.19       3425.48        49.83 o
  -3   4   4        635.69        599.86        78.79 o
  -2   4   4        244.82        244.94        13.97 o
  -1   4   4        611.43        635.26        21.89 o
   0   4   4         10.36         13.28         2.51 o
   1   4   4        185.49        183.10        10.15 o
   2   4   4        232.38        229.29        11.75 o
   3   4   4        152.81        131.43        11.77 o
   4   4   4        418.89        426.68        16.39 o
   5   4   4        340.42        322.86        14.26 o
   6   4   4         49.27         38.60         6.33 o
   7   4   4        127.06        101.17         7.39 o
   8   4   4          2.36          1.99         3.20 o
   9   4   4        134.72        145.64        10.64 o
  10   4   4          0.78          1.06         2.96 o
  11   4   4        244.04        275.83        30.14 o
  12   4   4        404.74        433.36        11.90 o
 -12   5   4         46.48         46.37         5.06 o
 -11   5   4         18.69         16.26         3.54 o
 -10   5   4        175.74        191.62        10.73 o
  -9   5   4          4.85          1.13         2.19 o
  -8   5   4         61.52         50.66         4.49 o
  -7   5   4          0.35         -1.21         1.90 o
  -6   5   4        439.36        446.22        21.47 o
  -5   5   4        204.34        196.90         8.45 o
  -4   5   4          5.54          8.04         2.47 o
  -3   5   4        294.27        281.30        11.23 o
  -2   5   4        449.92        436.09        10.64 o
  -1   5   4        219.46        219.66         8.48 o
   0   5   4        432.32        435.99        13.75 o
   1   5   4         48.77         46.89         4.68 o
   2   5   4         78.99         78.06         6.21 o
   3   5   4        653.64        626.79        14.76 o
   4   5   4         88.61         83.81         6.33 o
   5   5   4        395.52        401.84        17.16 o
   6   5   4        108.58        107.94         7.47 o
   7   5   4          5.20         10.25         3.74 o
   8   5   4        113.02         97.78         8.61 o
   9   5   4         65.29         56.39         6.12 o
  10   5   4        220.37        222.81        10.15 o
  11   5   4         21.08         22.61         2.88 o
  -9   6   4          1.15         -0.04         1.78 o
  -8   6   4         62.95         58.63         4.60 o
  -7   6   4         42.42         31.61         3.27 o
  -6   6   4         93.14         85.41         4.74 o
  -5   6   4         60.50         52.34         5.08 o
  -4   6   4        268.17        252.35        13.28 o
  -3   6   4          7.61         11.60         3.08 o
  -2   6   4         96.39         98.46         6.99 o
  -1   6   4         62.17         58.68         5.43 o
   0   6   4         46.61         45.09         4.17 o
   1   6   4         28.74         24.81         3.01 o
   2   6   4          3.92          3.23         1.74 o
   3   6   4         26.57         20.81         2.90 o
   4   6   4          0.05         -1.01         1.79 o
   5   6   4         22.91         24.53         3.60 o
   6   6   4         12.41         13.68         3.78 o
   7   6   4          9.99          6.44         2.72 o
   8   6   4         23.54         21.91         3.41 o
  -6   7   4          2.61          4.00         2.24 o
  -5   7   4        185.01        217.88         7.78 o
  -4   7   4         19.17         21.29         2.92 o
  -3   7   4         29.43         32.55         3.62 o
  -2   7   4        212.30        231.44         9.05 o
  -1   7   4         14.80         16.36         2.43 o
   0   7   4         19.62         19.45         2.95 o
   1   7   4         97.71         83.59         5.38 o
   2   7   4         83.20         92.38         5.38 o
   3   7   4          4.93          2.44         1.53 o
   4   7   4          2.31          4.62         2.21 o
   5   7   4        150.69        159.93         7.56 o
 -16   1   5          5.73          3.29         1.20 o
 -15   1   5          2.30          3.31         1.31 o
 -14   1   5         54.20         50.26         3.85 o
 -13   1   5         62.78         61.13         5.09 o
 -12   1   5          0.15          1.63         1.84 o
 -11   1   5          5.81          4.36         1.63 o
 -10   1   5         57.72         58.06         5.80 o
  -9   1   5         32.70         27.49         4.40 o
  -8   1   5        297.93        255.68        14.52 o
  -7   1   5        150.47        161.39         7.95 o
  -6   1   5        164.29        178.20         5.94 o
  -5   1   5       1065.66       1131.02        19.93 o
  -4   1   5        110.32        131.50         3.41 o
  -3   1   5         25.07         26.38         1.17 o
  -2   1   5         55.03         50.92         2.35 o
  -1   1   5         96.72         96.67         2.88 o
   0   1   5        412.58        415.99         7.03 o
   1   1   5         49.19         51.36         1.72 o
   2   1   5        979.88        948.91        19.16 o
   3   1   5        405.51        495.85         9.43 o
   4   1   5          0.81          3.96         1.86 o
   5   1   5         81.72         72.40         5.12 o
   6   1   5        525.67        539.27        14.38 o
   7   1   5         67.89         77.74         6.99 o
   8   1   5         16.49          6.17         2.49 o
   9   1   5         46.59         36.33         3.52 o
  10   1   5        272.54        256.85         8.02 o
  11   1   5        372.00        368.16        12.17 o
  12   1   5          3.81          3.44         2.32 o
  13   1   5          1.15          2.78         1.36 o
  14   1   5        126.52        118.95         6.16 o
 -15   2   5         32.93         37.65         3.37 o
 -14   2   5         77.04         77.75         5.48 o
 -13   2   5          8.90          7.19         2.50 o
 -12   2   5          5.97          9.72         2.72 o
 -11   2   5        254.77        251.15         9.47 o
 -10   2   5        426.82        421.86        12.09 o
  -9   2   5        440.83        382.24        16.51 o
  -8   2   5          7.96          6.47         2.30 o
  -7   2   5       1200.62       1205.70        25.62 o
  -6   2   5          7.84          8.70         2.54 o
  -5   2   5        218.46        227.42         9.56 o
  -4   2   5       2109.58       2203.62        20.19 o
  -3   2   5       1315.06       1439.02        22.51 o
  -2   2   5          8.55         13.52         1.38 o
  -1   2   5        844.97        940.19        11.10 o
   0   2   5       1743.86       1793.14        41.67 o
   1   2   5       1380.59       1392.18        16.48 o
   2   2   5       1430.04       1544.59        17.35 o
   3   2   5         12.19          4.69         1.65 o
   4   2   5        167.23        152.10         5.77 o
   5   2   5          5.49          7.71         2.12 o
   6   2   5        502.38        473.95        18.59 o
   7   2   5        157.16        143.47         8.65 o
   8   2   5        140.10        114.37         6.98 o
   9   2   5        617.92        549.14        23.96 o
  10   2   5         61.97         52.89         4.28 o
  11   2   5        296.98        306.43         8.59 o
  12   2   5        273.59        268.69         9.32 o
  13   2   5          0.82         -0.24         1.39 o
  14   2   5         54.98         66.63         4.72 o
 -15   3   5         72.70         73.26         4.72 o
 -14   3   5         21.34         25.97         6.81 o
 -13   3   5         56.79         63.86         5.23 o
 -12   3   5        130.08        139.27         7.98 o
 -11   3   5         69.46         63.17         5.80 o
 -10   3   5        193.42        193.79         9.97 o
  -9   3   5        249.72        239.17        12.17 o
  -8   3   5        425.50        411.73        11.78 o
  -7   3   5        779.02        688.38        21.04 o
  -6   3   5        123.95         97.74         7.51 o
  -5   3   5        567.19        538.03        16.41 o
  -4   3   5          4.45          3.06         1.53 o
  -3   3   5        428.74        400.60        12.54 o
  -2   3   5        981.25       1152.76        37.77 o
  -1   3   5        232.85        247.31         8.29 o
   0   3   5       1089.45       1192.17        31.74 o
   1   3   5        240.75        275.74        24.70 o
   2   3   5       1222.48       1293.02        20.20 o
   3   3   5        755.27        816.79        15.93 o
   4   3   5        125.78        144.26         7.72 o
   5   3   5         72.71         66.43         5.64 o
   6   3   5        260.94        261.34         9.52 o
   7   3   5        651.96        573.75        15.26 o
   8   3   5        647.17        596.45        19.57 o
   9   3   5        223.00        222.93        13.42 o
  10   3   5        475.19        487.76        14.68 o
  11   3   5          4.85          7.67         2.56 o
  12   3   5          4.99          5.16         1.50 o
  13   3   5          0.49          1.07         2.53 o
 -14   4   5          1.47          0.08         1.57 o
 -13   4   5          0.06         -1.24         1.88 o
 -12   4   5         21.17         19.83         4.71 o
 -11   4   5         20.97         16.50         3.19 o
 -10   4   5          0.01         -0.71         2.37 o
  -9   4   5          7.71          7.25         3.70 o
  -8   4   5         53.19         46.02         5.10 o
  -7   4   5        657.75        651.38        21.53 o
  -6   4   5          6.86          7.55         2.60 o
  -5   4   5          0.00          3.75         1.88 o
  -4   4   5        143.49        112.45         8.42 o
  -3   4   5         23.05         22.00         4.75 o
  -2   4   5        124.01        123.35        10.29 o
  -1   4   5         11.54          4.09         2.56 o
   0   4   5          2.15          2.69         2.14 o
   1   4   5         32.91         33.54         5.03 o
   2   4   5         30.66         31.20         6.86 o
   3   4   5         50.93         47.04         7.13 o
   4   4   5          0.85          2.60         3.67 o
   5   4   5          7.19          4.73         2.13 o
   6   4   5        368.08        324.38        10.74 o
   7   4   5         69.26         57.16         4.77 o
   8   4   5        168.76        159.28        11.22 o
   9   4   5          0.05         -0.25         3.15 o
  10   4   5         13.44          6.10         3.06 o
  11   4   5         16.04         17.11         2.74 o
  12   4   5         26.83         20.89         4.35 o
 -12   5   5        196.22        212.52         8.60 o
 -11   5   5          0.91         -2.47         2.47 o
 -10   5   5         62.35         67.64         6.70 o
  -9   5   5         37.57         32.30         5.56 o
  -8   5   5        350.56        354.03        11.24 o
  -7   5   5        176.21        166.11         9.00 o
  -6   5   5          8.37          5.17         2.00 o
  -5   5   5          3.56          3.49         1.71 o
  -4   5   5          6.72          8.17         1.77 o
  -3   5   5          8.17          5.81         1.49 o
  -2   5   5        501.53        507.18        11.54 o
  -1   5   5        538.84        533.55        13.98 o
   0   5   5        263.75        264.46         9.40 o
   1   5   5         19.46         15.45         4.02 o
   2   5   5        317.10        316.82        10.44 o
   3   5   5        257.61        232.58         8.93 o
   4   5   5         14.56          8.25         2.22 o
   5   5   5        198.96        182.20        12.85 o
   6   5   5         10.06         13.30         3.27 o
   7   5   5         21.00         22.73         4.73 o
   8   5   5        220.17        227.97        12.50 o
   9   5   5         11.75         14.37         3.37 o
  10   5   5         43.96         47.83         4.72 o
  -9   6   5         20.34         23.81         3.61 o
  -8   6   5          5.66          5.66         3.32 o
  -7   6   5        103.75        107.52         5.68 o
  -6   6   5        181.13        172.12         8.73 o
  -5   6   5          8.48          6.83         2.33 o
  -4   6   5        234.93        248.56        10.59 o
  -3   6   5         15.30         12.94         3.86 o
  -2   6   5        236.17        259.80         9.34 o
  -1   6   5         89.61         86.94         5.51 o
   0   6   5        173.94        179.66         7.87 o
   1   6   5       1417.54       1442.47        23.02 o
   2   6   5        228.06        250.41         9.08 o
   3   6   5        318.46        318.61         9.99 o
   4   6   5          1.94          8.40        10.53 o
   5   6   5         14.35         17.74         3.20 o
   6   6   5        243.04        256.96        12.24 o
   7   6   5        100.99         97.46         7.05 o
   8   6   5          9.09         11.36         2.60 o
  -5   7   5         40.40         39.96         6.25 o
  -4   7   5         12.52         14.02         2.46 o
  -3   7   5         71.85         74.83         5.07 o
  -2   7   5         31.58         32.69         4.07 o
  -1   7   5        273.99        288.17         9.76 o
   0   7   5          2.65         -3.08         3.10 o
   1   7   5          2.68          1.89         1.63 o
   2   7   5         91.27         92.15         5.12 o
   3   7   5          0.22         -0.12         2.03 o
   4   7   5         42.35         44.82         4.44 o
 -16   0   6          4.11          3.44         1.09 o
 -15   0   6         95.20        103.40         6.74 o
 -14   0   6          0.35         -0.32         1.93 o
 -13   0   6        139.48        155.92        12.35 o
 -12   0   6          4.77          8.19         2.82 o
 -11   0   6          2.13          4.49         2.87 o
 -10   0   6          4.05         -5.18         5.18 o
  -9   0   6       1499.29       1448.38        52.20 o
  -8   0   6       2206.23       2270.32        37.79 o
  -7   0   6       5841.33       6163.52       141.11 o
  -6   0   6       2464.08       2539.44        65.32 o
  -5   0   6          4.52         16.95         7.89 o
  -4   0   6       1967.94       1959.59        18.90 o
  -3   0   6        590.48        580.44         9.31 o
  -2   0   6       5895.99       5849.10        27.72 o
  -1   0   6       1793.42       1901.68        27.70 o
   0   0   6       2826.61       2753.75        26.23 o
   1   0   6       2871.83       2902.12        22.78 o
   2   0   6        435.10        442.41        10.69 o
   3   0   6        521.58        610.19        25.30 o
   4   0   6          6.65          8.16         2.99 o
   5   0   6        823.36        868.22        41.56 o
   6   0   6        244.81        213.51        17.56 o
   7   0   6       1637.95       1757.74        55.46 o
   8   0   6         67.28         70.13        11.89 o
   9   0   6        953.64        915.69        23.35 o
  10   0   6        210.45        205.66        11.26 o
  11   0   6        194.58        195.61        10.89 o
  12   0   6        166.76        159.17         9.23 o
  13   0   6         81.61         89.05         9.30 o
  14   0   6        639.53        629.67        19.89 o
 -16   1   6         13.03         11.52         1.57 o
 -15   1   6          0.04         -0.30         1.50 o
 -14   1   6          5.14          6.40         3.15 o
 -13   1   6         88.68         96.81         6.29 o
 -12   1   6          2.37          2.31         2.35 o
 -11   1   6       1004.96       1009.28        21.22 o
 -10   1   6         95.80         84.43         5.29 o
  -9   1   6        630.44        568.64        18.69 o
  -8   1   6        986.78        986.04        38.71 o
  -7   1   6         37.04         44.84         4.52 o
  -6   1   6         47.90         42.77         4.31 o
  -5   1   6        595.48        670.05         9.53 o
  -4   1   6         71.07         76.38         3.59 o
  -3   1   6        726.95        695.03         8.04 o
  -2   1   6       1072.51       1198.86        25.86 o
  -1   1   6         49.91         47.09         3.39 o
   0   1   6        854.58        853.68         8.33 o
   1   1   6        115.55        124.62         3.26 o
   2   1   6          2.87          3.48         0.83 o
   3   1   6         28.42         28.42         2.68 o
   4   1   6        765.02        824.42        13.72 o
   5   1   6       1077.60       1093.19        25.61 o
   6   1   6          5.42          7.75         2.31 o
   7   1   6        384.70        362.90        15.39 o
   8   1   6        647.93        683.75        15.20 o
   9   1   6         61.45         58.38         3.92 o
  10   1   6        394.62        386.35        10.92 o
  11   1   6          0.23         -0.26         1.96 o
  12   1   6        145.31        140.75         7.09 o
  13   1   6          1.31          1.26         1.30 o
  14   1   6         19.91         19.62         2.13 o
 -15   2   6         80.59         86.25         5.92 o
 -14   2   6          6.96          7.12         2.23 o
 -13   2   6        933.97        971.79        20.41 o
 -12   2   6        216.13        235.03         9.08 o
 -11   2   6        142.24        145.27         7.37 o
 -10   2   6         20.48         19.37         2.95 o
  -9   2   6         22.33         17.68         4.93 o
  -8   2   6        221.82        208.42        11.53 o
  -7   2   6         52.53         66.39         9.68 o
  -6   2   6         18.15         22.84         2.94 o
  -5   2   6         82.08         63.39         4.46 o
  -4   2   6       1617.43       1691.59        16.63 o
  -3   2   6        369.14        429.71         7.12 o
  -2   2   6         26.18         30.93         2.52 o
  -1   2   6        163.50        186.25         7.40 o
   0   2   6       1159.58       1289.06        19.07 o
   1   2   6        122.24        125.56         4.39 o
   2   2   6       1678.20       1858.59        19.40 o
   3   2   6         17.30         22.76         2.10 o
   4   2   6         31.29         27.90         2.75 o
   5   2   6          7.93          8.82         2.34 o
   6   2   6         51.66         61.94         5.57 o
   7   2   6         10.82         11.42         2.62 o
   8   2   6        168.13        174.63         8.65 o
   9   2   6        213.02        212.42         8.39 o
  10   2   6          0.00          0.32         1.65 o
  11   2   6          4.00          3.60         1.97 o
  12   2   6         53.05         57.24         4.41 o
  13   2   6          5.06          6.95         1.58 o
 -15   3   6         30.27         31.64         3.34 o
 -14   3   6         34.10         40.82         4.76 o
 -13   3   6         13.85         11.41         2.77 o
 -12   3   6         24.17         24.74         4.63 o
 -11   3   6          0.81          0.75         2.62 o
 -10   3   6         83.44         92.19         5.92 o
  -9   3   6        117.58        106.86         6.24 o
  -8   3   6       1068.71       1090.84        18.70 o
  -7   3   6         97.87         86.30         6.56 o
  -6   3   6         11.09          5.46         2.16 o
  -5   3   6        201.87        191.05         8.72 o
  -4   3   6        520.37        549.77        21.76 o
  -3   3   6        201.70        190.47         7.78 o
  -2   3   6        213.15        238.74         7.57 o
  -1   3   6       1032.46       1124.11        24.96 o
   0   3   6       1583.98       1793.23        84.05 o
   1   3   6          9.58         18.79         3.21 o
   2   3   6       1062.65       1051.35        16.67 o
   3   3   6        227.11        226.21         8.18 o
   4   3   6          0.69          0.58         1.27 o
   5   3   6        355.12        357.04        13.35 o
   6   3   6          2.93          4.04         1.22 o
   7   3   6         24.11         27.05         3.32 o
   8   3   6        164.70        141.55         8.42 o
   9   3   6         33.99         34.22         4.45 o
  10   3   6        122.08        127.54         7.58 o
  11   3   6        120.86        128.98         6.03 o
  12   3   6         56.40         58.54         4.88 o
  13   3   6         77.23         86.25         7.77 o
 -14   4   6        173.76        192.13        12.96 o
 -13   4   6          0.37          5.43         2.47 o
 -12   4   6        216.74        224.22        11.55 o
 -11   4   6          0.70          0.01         2.94 o
 -10   4   6        464.20        454.33        18.64 o
  -9   4   6       1204.60       1185.35        63.91 o
  -8   4   6         42.49         43.82         6.63 o
  -7   4   6          1.81          3.74         1.94 o
  -6   4   6        226.67        229.17         9.84 o
  -5   4   6       1154.69       1091.46        22.73 o
  -4   4   6        774.90        687.61        35.04 o
  -3   4   6        241.86        202.32        13.90 o
  -2   4   6        132.49        137.24         8.90 o
  -1   4   6        158.61        179.10        12.31 o
   0   4   6        150.45        136.27        11.02 o
   1   4   6       1400.29       1424.21        41.92 o
   2   4   6         69.69         67.59        11.10 o
   3   4   6        557.09        525.05        15.83 o
   4   4   6        198.58        206.79         9.51 o
   5   4   6        190.57        159.45         8.61 o
   6   4   6        591.87        491.98        13.30 o
   7   4   6         14.38          7.26         2.12 o
   8   4   6         14.60         18.27         3.37 o
   9   4   6         97.50         98.33        13.83 o
  10   4   6          4.08          6.36         3.13 o
  11   4   6        128.19        148.06         7.51 o
  12   4   6         14.83         18.60         3.91 o
 -12   5   6          6.12          3.90         3.16 o
 -11   5   6        125.33        120.68         7.82 o
 -10   5   6         23.95         18.98         4.23 o
  -9   5   6          0.78          4.14         2.95 o
  -8   5   6        179.59        168.53         9.31 o
  -7   5   6          1.17          0.28         2.77 o
  -6   5   6         12.61          8.42         2.55 o
  -5   5   6        116.23        115.68         6.45 o
  -4   5   6        595.03        582.17        16.75 o
  -3   5   6        186.68        172.90         6.85 o
  -2   5   6        166.82        172.34         6.10 o
  -1   5   6       1875.32       1919.47        32.15 o
   0   5   6        105.40         99.57         5.13 o
   1   5   6        129.02        120.52         6.47 o
   2   5   6        280.82        283.72        11.33 o
   3   5   6         66.19         61.33         5.37 o
   4   5   6        378.17        345.12        12.50 o
   5   5   6        163.51        146.21         8.16 o
   6   5   6          3.72          2.14         2.53 o
   7   5   6          2.29         -0.87         2.88 o
   8   5   6         12.72          8.05         3.05 o
   9   5   6         68.54         66.90         6.17 o
  10   5   6          0.83          3.65         1.91 o
 -10   6   6          4.31          4.16         1.84 o
  -9   6   6         97.53        102.50         6.79 o
  -8   6   6          0.16         -1.39         2.30 o
  -7   6   6          7.96          6.75         2.66 o
  -6   6   6          6.13          4.42         2.25 o
  -5   6   6         12.95         16.43         6.72 o
  -4   6   6        169.35        172.73        10.97 o
  -3   6   6         80.32         78.83         5.24 o
  -2   6   6         35.63         32.38         3.47 o
  -1   6   6          0.01         -1.10         1.92 o
   0   6   6         50.57         51.96         4.37 o
   1   6   6         80.46         86.59         5.39 o
   2   6   6        187.13        192.68         8.42 o
   3   6   6         25.29         19.11         4.09 o
   4   6   6         59.90         60.92        26.71 o
   5   6   6         16.16         15.43         3.06 o
   6   6   6         46.76         39.98         4.98 o
   7   6   6         20.83         26.39         3.85 o
   8   6   6         21.64         21.55         3.03 o
  -5   7   6         22.12         20.81         3.08 o
  -4   7   6         81.16         89.00         4.40 o
  -3   7   6         63.02         56.47         7.82 o
  -2   7   6          8.74          9.93         2.59 o
  -1   7   6          6.10          8.22         2.03 o
   0   7   6         35.08         42.22         3.75 o
   1   7   6          1.05         -0.70         1.53 o
   2   7   6          6.17          4.77         2.10 o
   3   7   6          9.39         13.83         2.93 o
   4   7   6        155.11        165.17         7.66 o
 -16   1   7         35.02         36.71         2.04 o
 -15   1   7        205.93        212.44         8.06 o
 -14   1   7        733.54        785.17        17.21 o
 -13   1   7        179.65        182.17        10.91 o
 -12   1   7          4.06          6.10         2.77 o
 -11   1   7        711.81        711.21        27.34 o
 -10   1   7        108.17        105.64         5.72 o
  -9   1   7        378.58        348.23        12.63 o
  -8   1   7        511.82        457.80        19.31 o
  -7   1   7         93.79        115.57         6.02 o
  -6   1   7       2826.97       3174.72        37.49 o
  -5   1   7          1.98          4.50         1.17 o
  -4   1   7       6356.37       6609.26       113.29 o
  -3   1   7        892.49        911.15         9.39 o
  -2   1   7        175.41        198.58         4.05 o
  -1   1   7          2.03          6.55         0.83 o
   0   1   7          7.96          4.09         0.88 o
   1   1   7        197.97        234.92         4.74 o
   2   1   7        723.08        774.37         8.63 o
   3   1   7        202.12        183.61         6.31 o
   4   1   7       1129.78       1078.87        28.69 o
   5   1   7       1604.79       1526.59        34.86 o
   6   1   7        665.33        672.98        18.64 o
   7   1   7         96.21         87.94         7.72 o
   8   1   7         26.79         20.47         2.76 o
   9   1   7        202.14        169.07         6.60 o
  10   1   7       1186.58       1144.11        18.70 o
  11   1   7          0.59          4.19         2.58 o
  12   1   7        503.10        507.25        11.17 o
  13   1   7         21.47         21.40         2.51 o
  14   1   7         40.31         35.96         4.97 o
 -15   2   7        439.55        478.34         9.77 o
 -14   2   7         24.79         23.85         2.84 o
 -13   2   7        150.25        143.17         8.12 o
 -12   2   7        446.08        438.74        12.46 o
 -11   2   7         40.63         39.39         4.27 o
 -10   2   7        967.24        925.42        18.06 o
  -9   2   7          4.17          2.16         1.62 o
  -8   2   7        173.21        181.56         8.97 o
  -7   2   7         10.65         10.30         2.30 o
  -6   2   7        735.57        806.40        20.90 o
  -5   2   7       1675.16       1662.86        25.99 o
  -4   2   7       1362.14       1406.12        44.63 o
  -3   2   7       1796.30       1932.19        29.77 o
  -2   2   7       2404.44       2546.99        56.49 o
  -1   2   7         44.76         54.15         4.41 o
   0   2   7        260.75        232.85         6.90 o
   1   2   7        598.36        636.70         9.37 o
   2   2   7         41.44         53.51         3.27 o
   3   2   7       1645.27       1703.40        32.86 o
   4   2   7        789.66        835.91        15.94 o
   5   2   7        129.45        125.54         7.52 o
   6   2   7        698.46        668.03        18.30 o
   7   2   7          6.42          9.09         5.59 o
   8   2   7        743.69        710.47        17.69 o
   9   2   7         67.52         68.91         5.79 o
  10   2   7         50.45         41.31         3.82 o
  11   2   7       1120.34       1144.74        20.02 o
  12   2   7          0.67          1.13         1.42 o
  13   2   7        311.36        336.64         8.61 o
 -15   3   7          9.44          7.73         1.96 o
 -14   3   7        187.35        202.20         9.60 o
 -13   3   7          5.86          6.69         2.36 o
 -12   3   7        121.98        139.37        13.23 o
 -11   3   7         60.05         51.55         4.57 o
 -10   3   7        340.75        343.81        11.32 o
  -9   3   7        311.68        327.44        10.87 o
  -8   3   7         20.70         21.05         2.68 o
  -7   3   7        210.83        176.34         9.26 o
  -6   3   7       1080.43       1043.10        21.52 o
  -5   3   7        194.31        172.56         8.46 o
  -4   3   7        146.66        171.97         7.00 o
  -3   3   7         32.35         29.83         3.33 o
  -2   3   7         40.86         33.57         3.04 o
  -1   3   7        715.48        742.54        15.63 o
   0   3   7        481.78        491.89        18.65 o
   1   3   7         15.09         22.63         3.11 o
   2   3   7        576.34        645.65        13.61 o
   3   3   7         21.00         15.59         2.45 o
   4   3   7        188.52        161.48         8.77 o
   5   3   7         13.10          5.66         7.06 o
   6   3   7          2.97          2.25         2.08 o
   7   3   7        163.18        155.88         7.54 o
   8   3   7         92.07         94.36         6.87 o
   9   3   7        270.44        259.61        11.11 o
  10   3   7        114.94        115.91         7.05 o
  11   3   7         82.63         83.51         4.78 o
  12   3   7        114.08        127.03         7.26 o
 -14   4   7         48.02         51.43         4.08 o
 -13   4   7         22.38         25.50         3.82 o
 -12   4   7         48.60         41.99         5.45 o
 -11   4   7          0.06         -0.11         2.90 o
 -10   4   7         37.52         34.07         5.70 o
  -9   4   7        118.59        111.86         7.59 o
  -8   4   7        555.24        556.04        23.30 o
  -7   4   7        185.98        196.73         9.54 o
  -6   4   7         74.34         67.26         5.51 o
  -5   4   7        658.65        659.72        19.46 o
  -4   4   7        531.63        460.50        17.00 o
  -3   4   7         47.78         36.67         4.07 o
  -2   4   7        458.96        452.56        24.39 o
  -1   4   7         69.57         68.55        11.72 o
   0   4   7        750.70        750.05        21.45 o
   1   4   7        152.37        138.25         8.08 o
   2   4   7        609.87        609.27        14.97 o
   3   4   7        527.89        515.40        14.71 o
   4   4   7        106.16         88.39         6.40 o
   5   4   7         29.59         32.78         4.21 o
   6   4   7        133.29        114.19         6.55 o
   7   4   7         91.08         71.15         5.23 o
   8   4   7         25.99         26.96         3.75 o
   9   4   7          0.01         -2.09         2.09 o
  10   4   7          3.16          6.17         3.07 o
  11   4   7          0.31          1.67         1.76 o
 -12   5   7          9.18         11.21         2.43 o
 -11   5   7        274.01        301.36        13.67 o
 -10   5   7          4.38          1.53         2.94 o
  -9   5   7        146.96        144.68        10.26 o
  -8   5   7          1.36         -0.12         2.59 o
  -7   5   7         98.19         97.34         8.86 o
  -6   5   7        132.73        128.73         7.80 o
  -5   5   7         37.04         32.69         5.24 o
  -4   5   7        345.50        356.25         9.68 o
  -3   5   7          7.82          6.98         1.43 o
  -2   5   7          3.05          3.18         1.31 o
  -1   5   7        247.59        236.51         7.81 o
   0   5   7          0.31          0.88         1.84 o
   1   5   7        175.91        193.69         8.16 o
   2   5   7        423.65        400.83        13.40 o
   3   5   7        175.65        173.43         8.98 o
   4   5   7        529.63        506.00        15.16 o
   5   5   7        579.54        543.96        13.72 o
   6   5   7         47.60         57.65         4.56 o
   7   5   7        266.72        271.31        13.52 o
   8   5   7          0.27          0.66         2.58 o
   9   5   7          9.54         11.10         2.84 o
  10   5   7          0.40         -1.18         1.18 o
 -10   6   7         55.96         44.95         5.35 o
  -9   6   7        340.06        373.78        17.19 o
  -8   6   7         75.11         73.30         6.50 o
  -7   6   7        579.41        594.95        15.36 o
  -6   6   7          0.65          2.06         3.09 o
  -5   6   7       1278.10       1277.90        36.21 o
  -4   6   7         23.32         24.24         3.59 o
  -3   6   7        532.16        546.22        13.15 o
  -2   6   7         10.34         10.56         2.22 o
  -1   6   7        317.89        322.93        10.35 o
   0   6   7         23.93         29.82         3.28 o
   1   6   7        216.40        227.83         8.39 o
   2   6   7        161.67        160.61         7.99 o
   3   6   7        187.45        185.67         8.52 o
   4   6   7        115.92        112.29         5.76 o
   5   6   7         85.37         92.81         6.06 o
   6   6   7         64.73         51.52         6.05 o
   7   6   7          0.41         -1.23         1.23 o
  -5   7   7          4.13          8.04         2.09 o
  -4   7   7         26.59         28.08         3.70 o
  -3   7   7         56.12         61.52         5.34 o
  -2   7   7          0.07          0.92         1.64 o
  -1   7   7         55.77         65.32         4.38 o
   0   7   7          3.24          2.73         1.16 o
   1   7   7        207.02        214.41         7.18 o
   2   7   7         38.92         34.49         3.15 o
   3   7   7         56.80         58.50         7.85 o
 -16   0   8        360.64        390.36        11.70 o
 -15   0   8        810.84        893.66        28.13 o
 -14   0   8         68.21         72.42         6.17 o
 -13   0   8        271.74        275.08        19.75 o
 -12   0   8         32.29         31.00         6.79 o
 -11   0   8       1187.93       1174.36        28.12 o
 -10   0   8        641.36        589.05        21.72 o
  -9   0   8        142.74        107.38        14.46 o
  -8   0   8       5463.57       5614.44       279.41 o
  -7   0   8       1024.67       1007.09        25.75 o
  -6   0   8       2531.41       2586.08       183.73 o
  -5   0   8        374.79        338.94        14.80 o
  -4   0   8        284.67        297.84         6.79 o
  -3   0   8        545.44        595.61        13.72 o
  -2   0   8       1454.54       1510.65        19.18 o
  -1   0   8        654.47        655.77         8.55 o
   0   0   8       2509.74       2663.31        21.16 o
   1   0   8       1838.56       1935.28        23.77 o
   2   0   8        131.90        176.03         7.00 o
   3   0   8       6478.70       6865.79       137.60 o
   4   0   8        670.52        647.50        20.42 o
   5   0   8       1266.09       1292.05        31.25 o
   6   0   8         75.25         88.63        12.65 o
   7   0   8        970.55        910.49        42.13 o
   8   0   8       2012.46       1867.86        33.44 o
   9   0   8        389.92        362.08        15.05 o
  10   0   8          1.20          8.15         3.23 o
  11   0   8         52.35         57.58         5.97 o
  12   0   8         12.98         10.08         3.90 o
  13   0   8        963.91       1030.25        27.60 o
 -16   1   8         27.48         31.44         2.69 o
 -15   1   8        120.62        122.78         4.76 o
 -14   1   8        182.29        192.19         8.57 o
 -13   1   8         57.31         51.86         9.31 o
 -12   1   8        289.92        294.77        15.17 o
 -11   1   8        366.28        333.06        14.04 o
 -10   1   8       1406.73       1371.60        21.95 o
  -9   1   8         58.61         47.42         5.73 o
  -8   1   8        307.20        313.28        11.05 o
  -7   1   8        136.24        140.20         6.96 o
  -6   1   8         64.79         66.47         3.57 o
  -5   1   8       8279.05       8809.23        68.33 o
  -4   1   8         56.95         74.20         3.71 o
  -3   1   8       1315.57       1422.32        21.05 o
  -2   1   8          2.05         27.55         9.27 o
  -1   1   8       8501.74       9028.80        42.69 o
   0   1   8       2279.45       2498.62        33.60 o
   1   1   8       5703.67       6096.47        35.31 o
   2   1   8        865.14        878.83        10.08 o
   3   1   8        105.56         97.85         4.05 o
   4   1   8       2007.48       2032.67        77.33 o
   5   1   8        274.74        297.77        10.93 o
   6   1   8        201.08        179.70        10.65 o
   7   1   8        167.62        169.52         9.72 o
   8   1   8        190.70        195.16         7.81 o
   9   1   8         82.57         82.25         4.65 o
  10   1   8        129.65        120.38         7.11 o
  11   1   8         59.31         72.93         5.35 o
  12   1   8          1.14          2.16         1.91 o
  13   1   8         29.80         27.43         3.15 o
 -15   2   8         88.55         98.86         4.71 o
 -14   2   8        179.04        189.39         6.28 o
 -13   2   8        169.76        192.37        14.36 o
 -12   2   8         59.78         64.09         5.02 o
 -11   2   8        778.59        754.16        16.51 o
 -10   2   8         32.76         37.25         3.78 o
  -9   2   8         93.12         91.98         5.76 o
  -8   2   8          0.16         -3.19         3.19 o
  -7   2   8        260.31        211.77         9.21 o
  -6   2   8        780.11        753.93        20.71 o
  -5   2   8          6.31          2.71         1.62 o
  -4   2   8          5.48          3.70         1.90 o
  -3   2   8        117.39        133.57         5.50 o
  -2   2   8        453.01        512.67        13.72 o
  -1   2   8       2470.69       2792.66        56.31 o
   0   2   8        193.92        210.33         5.87 o
   1   2   8         75.63         94.74         3.97 o
   2   2   8          0.84          5.28         1.64 o
   3   2   8        336.36        349.38         7.80 o
   4   2   8        581.11        604.67        12.70 o
   5   2   8          5.61          8.47         1.95 o
   6   2   8         25.24         15.77         3.59 o
   7   2   8         16.68         18.99         3.26 o
   8   2   8        730.52        658.67        25.44 o
   9   2   8         43.72         32.96         5.07 o
  10   2   8          0.86          2.14         1.92 o
  11   2   8         98.55        110.25         7.81 o
  12   2   8          4.87          5.30         1.97 o
  13   2   8         12.87         12.62         2.44 o
 -15   3   8        200.95        193.44         7.63 o
 -14   3   8         49.59         51.39         5.07 o
 -13   3   8          0.26         -1.94         2.32 o
 -12   3   8        143.36        150.46         7.13 o
 -11   3   8        178.93        159.28         7.71 o
 -10   3   8        598.59        584.81        18.57 o
  -9   3   8        129.86        137.03         7.13 o
  -8   3   8        232.72        227.79         8.76 o
  -7   3   8         17.93         13.06         2.74 o
  -6   3   8       1562.35       1524.42        32.08 o
  -5   3   8        826.04        838.45        21.70 o
  -4   3   8        294.55        295.46        10.51 o
  -3   3   8         76.36         80.53         5.37 o
  -2   3   8        651.52        707.55        15.21 o
  -1   3   8        569.70        616.31        17.17 o
   0   3   8        992.99       1044.88        22.96 o
   1   3   8        346.50        370.50        11.98 o
   2   3   8        482.26        469.14        13.85 o
   3   3   8        152.18        154.08         7.33 o
   4   3   8       2015.50       2024.78        31.63 o
   5   3   8        897.75        861.18        15.48 o
   6   3   8       1735.41       1599.02        23.73 o
   7   3   8        317.70        269.63        10.00 o
   8   3   8         84.47         88.53         6.75 o
   9   3   8        820.13        805.23        22.74 o
  10   3   8         17.39         17.39         3.10 o
  11   3   8          3.11          5.07         1.73 o
  12   3   8         14.64         19.61         2.27 o
 -14   4   8         25.86         25.49         2.94 o
 -13   4   8        119.12        136.02         7.84 o
 -12   4   8          0.32          0.50         2.62 o
 -11   4   8        103.75         89.15         8.20 o
 -10   4   8          6.55          4.12         2.16 o
  -9   4   8        105.66        109.43         7.53 o
  -8   4   8          8.58          8.77         2.72 o
  -7   4   8         11.08          6.40         2.33 o
  -6   4   8       1764.86       1795.62        28.18 o
  -5   4   8       1129.44       1120.12        32.67 o
  -4   4   8        538.03        543.16        15.35 o
  -3   4   8         38.50         41.68         5.13 o
  -2   4   8       1672.28       1682.26        39.16 o
  -1   4   8         31.27         37.31         6.25 o
   0   4   8       1297.11       1344.75        22.51 o
   1   4   8        929.51        966.01        17.09 o
   2   4   8       1536.98       1538.24        30.57 o
   3   4   8        643.11        687.62        17.26 o
   4   4   8        183.50        189.79         9.45 o
   5   4   8       2032.92       1894.47        27.51 o
   6   4   8         48.72         42.28         4.23 o
   7   4   8        274.44        258.56        10.72 o
   8   4   8        470.44        478.04        14.41 o
   9   4   8         30.48         34.24         4.94 o
  10   4   8        143.26        153.76         6.79 o
  11   4   8         16.10         22.51         3.03 o
 -12   5   8         80.07         79.25         5.47 o
 -11   5   8        149.56        176.81         9.40 o
 -10   5   8          7.71          7.26         3.40 o
  -9   5   8        418.93        377.85        16.23 o
  -8   5   8         17.39         15.90         3.66 o
  -7   5   8        177.00        170.66         8.86 o
  -6   5   8        165.73        169.59        10.95 o
  -5   5   8        471.54        474.40        17.96 o
  -4   5   8          1.72          1.45         2.25 o
  -3   5   8        106.73        110.83         6.17 o
  -2   5   8        137.33        138.23         6.08 o
  -1   5   8          0.79          0.43         1.68 o
   0   5   8        338.45        366.69         9.80 o
   1   5   8         14.21          7.80         9.57 o
   2   5   8         55.12         61.14         5.51 o
   3   5   8          8.04          5.25         2.11 o
   4   5   8         18.52          9.24         2.64 o
   5   5   8         99.75         89.37         5.57 o
   6   5   8          3.43          1.60         1.83 o
   7   5   8        121.03        113.22         7.18 o
   8   5   8         13.27         14.74         3.31 o
   9   5   8         92.07         81.68         5.89 o
 -10   6   8         28.31         33.57         4.70 o
  -9   6   8          2.04          2.78         2.12 o
  -8   6   8         57.94         55.90         7.10 o
  -7   6   8         12.83          9.78         2.65 o
  -6   6   8         35.52         32.04         4.59 o
  -5   6   8         29.92         33.66         3.85 o
  -4   6   8        418.99        427.37        16.60 o
  -3   6   8        173.76        163.79         8.32 o
  -2   6   8          8.61          8.40         1.93 o
  -1   6   8        461.61        470.03        11.90 o
   0   6   8        109.66        105.78         5.60 o
   1   6   8          4.54          4.49         2.06 o
   2   6   8         56.97         52.12         4.75 o
   3   6   8         14.11          9.64         2.68 o
   4   6   8        111.61        112.02         5.61 o
   5   6   8        122.73        139.74         5.91 o
   6   6   8         37.03         40.46         3.47 o
   7   6   8         80.77         91.29         6.63 o
  -5   7   8         23.15         20.62         2.89 o
  -4   7   8        153.54        166.47         8.00 o
  -3   7   8         28.55         31.70         3.75 o
  -2   7   8         34.96         36.17         3.87 o
  -1   7   8         10.20         10.75         2.67 o
   0   7   8         24.80         22.11         2.39 o
   1   7   8         15.99         14.28         2.63 o
   2   7   8          6.30          6.99         2.76 o
 -16   1   9        130.52        140.71         5.45 o
 -15   1   9         69.18         66.72         3.53 o
 -14   1   9          1.76          1.23         2.20 o
 -13   1   9        261.68        253.35        12.60 o
 -12   1   9        275.78        266.43        11.05 o
 -11   1   9        458.46        449.37        14.29 o
 -10   1   9        216.30        224.15         9.86 o
  -9   1   9         73.46         56.20         6.08 o
  -8   1   9         37.84         34.34         3.87 o
  -7   1   9        125.07         98.15         5.27 o
  -6   1   9         57.87         51.13         3.20 o
  -5   1   9       2000.04       2300.67        29.21 o
  -4   1   9        336.56        337.45         9.24 o
  -3   1   9        425.05        426.20        10.03 o
  -2   1   9        168.58        196.08         5.54 o
  -1   1   9         65.21         76.60         4.91 o
   0   1   9        500.26        569.69         9.12 o
   1   1   9        703.54        781.96        11.18 o
   2   1   9        346.75        296.67         5.98 o
   3   1   9        210.16        196.10         5.90 o
   4   1   9        428.89        402.17         9.63 o
   5   1   9        148.82        157.90         8.27 o
   6   1   9        842.20        807.16        22.97 o
   7   1   9        456.49        420.02        13.14 o
   8   1   9         43.49         38.62         3.72 o
   9   1   9         16.66         17.90         2.66 o
  10   1   9         19.64         21.23         3.18 o
  11   1   9        784.33        772.71        16.28 o
  12   1   9         88.44         92.53         5.12 o
  13   1   9         33.45         34.41         3.60 o
 -15   2   9         41.86         51.65         3.75 o
 -14   2   9         11.63         12.35         1.94 o
 -13   2   9         11.65          9.22         1.77 o
 -12   2   9        561.84        618.76        12.92 o
 -11   2   9        465.74        455.67        12.90 o
 -10   2   9        681.89        644.26        15.21 o
  -9   2   9         23.90         20.05         2.41 o
  -8   2   9        566.19        529.66        18.28 o
  -7   2   9        491.00        477.78        14.04 o
  -6   2   9        289.61        287.65        14.86 o
  -5   2   9       1239.10       1248.59        20.40 o
  -4   2   9         27.35         41.64         3.41 o
  -3   2   9       8630.53       9216.86        84.07 o
  -2   2   9       7562.67       8379.00        69.71 o
  -1   2   9       4805.25       5585.21        36.26 o
   0   2   9        995.75       1017.89        13.50 o
   1   2   9        242.20        260.48         6.81 o
   2   2   9       1874.06       2042.61        24.65 o
   3   2   9         73.23         54.80         3.82 o
   4   2   9        432.43        449.65        12.55 o
   5   2   9        406.93        396.09        14.05 o
   6   2   9         29.36         29.87         4.39 o
   7   2   9       1341.42       1296.94        56.73 o
   8   2   9         14.91         14.84         3.86 o
   9   2   9         29.77         26.90         3.87 o
  10   2   9         16.96         13.11         3.52 o
  11   2   9          0.62          2.24         2.04 o
  12   2   9         34.61         30.26         3.01 o
 -15   3   9          2.09          0.23         1.40 o
 -14   3   9          0.39         -1.19         1.96 o
 -13   3   9        154.27        161.67         7.81 o
 -12   3   9          1.84          4.51         2.02 o
 -11   3   9         99.80         94.45         6.02 o
 -10   3   9        143.43        155.79         7.73 o
  -9   3   9        281.38        258.79        11.22 o
  -8   3   9        751.92        770.33        22.75 o
  -7   3   9       2002.25       1895.48        30.71 o
  -6   3   9       1183.64       1168.10        29.31 o
  -5   3   9        840.48        831.22        21.15 o
  -4   3   9        322.35        321.32        11.56 o
  -3   3   9        449.29        403.89        12.31 o
  -2   3   9        959.30       1020.26        33.57 o
  -1   3   9       1215.35       1241.52        25.03 o
   0   3   9       1008.35       1078.91        18.33 o
   1   3   9        526.33        561.55        13.62 o
   2   3   9        504.50        498.46        20.65 o
   3   3   9       1878.62       1968.44        36.24 o
   4   3   9        330.61        332.83        10.36 o
   5   3   9       1098.60       1074.54        25.61 o
   6   3   9         66.94         71.27         5.18 o
   7   3   9         30.86         28.04         3.32 o
   8   3   9        216.40        214.43        10.21 o
   9   3   9         20.80         21.21         3.66 o
  10   3   9          2.62          1.55         1.60 o
  11   3   9         11.07         13.49         2.42 o
  12   3   9          0.91          0.13         3.11 o
 -14   4   9          0.08         -0.34         1.42 o
 -13   4   9         16.42         17.96         3.26 o
 -12   4   9          1.51          2.99         2.61 o
 -11   4   9          0.35          0.03         1.95 o
 -10   4   9          6.69          7.28         2.58 o
  -9   4   9         77.36         73.03         6.25 o
  -8   4   9         29.51         25.77         4.16 o
  -7   4   9       1318.98       1334.66        24.83 o
  -6   4   9        135.43        152.38         8.34 o
  -5   4   9        135.92        147.94         8.19 o
  -4   4   9          2.56          4.84         2.19 o
  -3   4   9         97.90        108.43         5.91 o
  -2   4   9        103.20        102.15         8.49 o
  -1   4   9        229.91        216.99        11.19 o
   0   4   9          4.79          1.20         1.50 o
   1   4   9         15.77         15.10         2.63 o
   2   4   9       1488.55       1547.34        56.52 o
   3   4   9         19.49         20.06         3.34 o
   4   4   9        536.11        524.38        15.69 o
   5   4   9         75.73         83.01         5.74 o
   6   4   9          5.28          3.31         1.82 o
   7   4   9          6.95          5.60         2.20 o
   8   4   9          0.23         -1.00         2.02 o
   9   4   9          8.81          6.16         2.18 o
  10   4   9          0.03          0.84         1.30 o
  11   4   9          1.72          3.14         2.33 o
 -12   5   9        159.23        187.58        13.83 o
 -11   5   9        130.45        153.32         8.59 o
 -10   5   9         41.14         45.09         5.52 o
  -9   5   9         60.88         70.71         7.17 o
  -8   5   9         44.06         45.11         5.70 o
  -7   5   9          1.41          1.55         1.89 o
  -6   5   9       1050.14       1008.90        32.30 o
  -5   5   9        515.69        511.54        15.30 o
  -4   5   9        360.79        377.11        11.29 o
  -3   5   9       1876.82       1967.42        25.52 o
  -2   5   9       5363.73       5363.14        60.64 o
  -1   5   9        837.07        882.58        16.85 o
   0   5   9       1844.71       1908.28        28.48 o
   1   5   9        348.83        339.07        12.59 o
   2   5   9        847.25        872.79        19.87 o
   3   5   9        449.11        435.79        14.08 o
   4   5   9         13.56         14.76         2.61 o
   5   5   9          0.53          1.22         1.81 o
   6   5   9         47.48         42.24         3.90 o
   7   5   9        137.56        137.76         6.96 o
   8   5   9        101.58        109.71         5.53 o
   9   5   9          4.75          4.92         1.72 o
  -9   6   9          3.31          2.76         2.39 o
  -8   6   9         42.39         39.31         4.61 o
  -7   6   9         32.45         29.43         4.21 o
  -6   6   9         10.41         15.44         2.72 o
  -5   6   9         71.79         79.20         5.60 o
  -4   6   9        102.13        103.70         8.34 o
  -3   6   9          4.39          3.88         1.96 o
  -2   6   9          0.36          2.03         1.92 o
  -1   6   9         25.61         28.69         3.02 o
   0   6   9         55.82         54.05         3.98 o
   1   6   9         86.86         88.29         6.03 o
   2   6   9        287.92        276.30        10.19 o
   3   6   9         24.51         24.68         2.86 o
   4   6   9          2.47          0.30         1.54 o
   5   6   9        129.22        130.49         6.26 o
   6   6   9         30.27         26.21         2.74 o
  -4   7   9         29.12         17.91         3.53 o
  -3   7   9         71.60         76.81         5.25 o
  -2   7   9         41.19         38.22         3.67 o
  -1   7   9         10.74         12.38         3.36 o
   0   7   9         21.99         14.68         3.81 o
   1   7   9          5.92          7.76         2.68 o
 -16   0  10        278.68        295.65        10.12 o
 -15   0  10          0.12         -0.18         3.50 o
 -14   0  10        407.43        442.30        15.79 o
 -13   0  10        127.20        140.12        13.42 o
 -12   0  10          0.18          3.64         3.85 o
 -11   0  10         61.60         58.69         6.48 o
 -10   0  10         99.65         99.83         8.09 o
  -9   0  10         42.13         43.94         9.08 o
  -8   0  10       4301.24       4250.74       268.74 o
  -7   0  10       1342.09       1582.92        34.66 o
  -6   0  10       1167.02       1311.69        32.41 o
  -5   0  10        164.97        135.31         7.00 o
  -4   0  10        817.58        948.84        20.49 o
  -3   0  10        334.01        403.34         8.81 o
  -2   0  10        116.59         82.24         4.34 o
  -1   0  10          2.10          3.58         1.45 o
   0   0  10       3557.01       3724.96        57.12 o
   1   0  10          4.76          4.82         1.38 o
   2   0  10       2170.27       2143.14        33.45 o
   3   0  10       5013.39       5183.95       139.21 o
   4   0  10       2394.29       2360.14        41.39 o
   5   0  10        722.35        642.02        23.18 o
   6   0  10         66.59         82.71         9.13 o
   7   0  10       1454.22       1407.65        30.89 o
   8   0  10        494.79        486.27        26.49 o
   9   0  10        191.27        189.64        12.04 o
  10   0  10        491.96        477.19        16.62 o
  11   0  10         72.29         69.21         5.99 o
  12   0  10        296.48        322.93        16.46 o
  13   0  10        109.27        116.14         8.21 o
 -16   1  10          0.01         -1.40         1.40 o
 -15   1  10         23.72         26.36         3.08 o
 -14   1  10         76.13         77.21         4.21 o
 -13   1  10          0.68          7.11         3.02 o
 -12   1  10        413.33        403.93        14.58 o
 -11   1  10         70.42         64.38         5.57 o
 -10   1  10         51.92         43.31         5.74 o
  -9   1  10        305.57        295.70        17.09 o
  -8   1  10        133.04        129.18         9.70 o
  -7   1  10       1078.54       1125.65        22.41 o
  -6   1  10        854.73        880.93        16.94 o
  -5   1  10        995.59       1130.13        18.25 o
  -4   1  10       3334.42       3438.57        34.95 o
  -3   1  10       3958.40       4480.38        39.09 o
  -2   1  10       1382.21       1522.57        18.50 o
  -1   1  10        474.82        524.88        11.32 o
   0   1  10       4445.47       4959.94        60.96 o
   1   1  10       1017.64       1146.25        12.38 o
   2   1  10        127.83        165.68         5.26 o
   3   1  10        149.90        164.66         6.61 o
   4   1  10        599.25        604.49        13.65 o
   5   1  10        906.71        923.63        20.01 o
   6   1  10        557.14        530.78        23.40 o
   7   1  10        725.91        733.56        22.47 o
   8   1  10        312.18        284.49         9.64 o
   9   1  10        202.25        188.17         9.01 o
  10   1  10        291.96        295.50        13.31 o
  11   1  10         45.08         40.81         5.11 o
  12   1  10          2.28          1.74         1.85 o
  13   1  10          3.26          1.96         1.45 o
 -15   2  10         10.59         11.97         1.97 o
 -14   2  10        172.85        176.33         6.56 o
 -13   2  10        325.13        323.19         8.09 o
 -12   2  10        143.61        147.59         5.82 o
 -11   2  10          1.56          2.95         1.49 o
 -10   2  10         29.60         20.35         2.97 o
  -9   2  10        218.67        214.31         7.53 o
  -8   2  10        200.74        190.12        11.11 o
  -7   2  10          4.91          6.45         2.02 o
  -6   2  10         46.33         47.87         4.41 o
  -5   2  10         57.78         40.36         3.93 o
  -4   2  10       1633.79       1785.50        27.87 o
  -3   2  10         28.29         33.53         4.04 o
  -2   2  10          2.97          4.89         8.15 o
  -1   2  10        708.89        744.78        15.16 o
   0   2  10        306.08        327.69         7.54 o
   1   2  10         70.18         80.04         3.94 o
   2   2  10        352.78        328.05         8.34 o
   3   2  10        167.90        187.26         7.27 o
   4   2  10         63.20         68.38         5.72 o
   5   2  10          2.97          2.69         1.89 o
   6   2  10          7.30          4.72         1.82 o
   7   2  10        145.81        153.92        10.47 o
   8   2  10        779.21        844.35        23.93 o
   9   2  10        423.93        432.13        13.57 o
  10   2  10         16.98         16.05         3.80 o
  11   2  10          0.99          1.28         1.90 o
  12   2  10        180.92        181.57         6.53 o
 -15   3  10         21.45         31.17         4.52 o
 -14   3  10        146.07        174.58         8.63 o
 -13   3  10          7.74         10.22         2.46 o
 -12   3  10        436.17        453.86        14.09 o
 -11   3  10        102.94         91.89         6.73 o
 -10   3  10        257.80        255.71        11.36 o
  -9   3  10       1372.15       1330.03        25.46 o
  -8   3  10       2311.03       2161.66       101.89 o
  -7   3  10        587.46        565.05        15.50 o
  -6   3  10         34.76         38.84         4.49 o
  -5   3  10        924.06        898.84        23.21 o
  -4   3  10         37.04         26.24         3.41 o
  -3   3  10          0.17          0.82         1.97 o
  -2   3  10        110.15         93.26         8.80 o
  -1   3  10        289.93        294.73        10.90 o
   0   3  10        156.88        182.95         7.89 o
   1   3  10       1267.07       1229.07        23.20 o
   2   3  10       1131.95       1112.58        20.44 o
   3   3  10        114.98         99.60         5.56 o
   4   3  10         20.83         17.59         2.30 o
   5   3  10       1103.69       1053.33        20.66 o
   6   3  10        199.04        204.04        10.28 o
   7   3  10         27.49         24.51         3.78 o
   8   3  10          0.40         -0.34         2.30 o
   9   3  10        170.27        173.24         8.62 o
  10   3  10         49.06         44.52         4.06 o
  11   3  10        215.30        226.94         7.53 o
 -13   4  10        489.29        532.42        11.64 o
 -12   4  10          3.95          2.82         1.77 o
 -11   4  10        250.56        241.05        10.13 o
 -10   4  10        573.93        636.92        27.31 o
  -9   4  10        945.95        931.99        21.25 o
  -8   4  10        580.45        570.51        19.81 o
  -7   4  10          4.57          3.51         1.88 o
  -6   4  10        913.40        980.64        25.40 o
  -5   4  10        457.42        459.30        14.13 o
  -4   4  10       1120.30       1098.32        21.33 o
  -3   4  10       1235.54       1170.56        18.52 o
  -2   4  10          3.69          2.92         1.42 o
  -1   4  10         76.61         78.01         5.63 o
   0   4  10         97.41         84.19         5.92 o
   1   4  10       2656.45       2615.72        40.64 o
   2   4  10        151.16        151.14         8.18 o
   3   4  10          8.29          7.91         4.27 o
   4   4  10         56.23         54.81         4.56 o
   5   4  10          1.47          5.01         2.13 o
   6   4  10          0.16          0.26         2.05 o
   7   4  10          6.35          2.26         2.78 o
   8   4  10        359.54        375.67        12.02 o
   9   4  10          8.74          7.01         2.11 o
  10   4  10        312.40        332.32         8.55 o
 -12   5  10        160.95        174.87         7.61 o
 -11   5  10          4.00          1.45         1.98 o
 -10   5  10          0.47          1.82         2.53 o
  -9   5  10          0.34          1.52         2.26 o
  -8   5  10         50.48         39.64         5.37 o
  -7   5  10          6.25          4.38         1.91 o
  -6   5  10         64.81         83.10         6.35 o
  -5   5  10          0.60          1.43         2.07 o
  -4   5  10          4.68          2.44         2.02 o
  -3   5  10       1148.86       1209.52        20.08 o
  -2   5  10         28.63         33.18         4.57 o
  -1   5  10          3.61          5.58         2.67 o
   0   5  10        201.06        204.40        11.77 o
   1   5  10        508.09        540.56        15.46 o
   2   5  10         37.27         42.92         3.79 o
   3   5  10        219.65        230.28        10.25 o
   4   5  10        503.25        504.38        12.94 o
   5   5  10         69.78         60.04         4.55 o
   6   5  10        285.58        302.45         8.24 o
   7   5  10         57.56         54.40         4.30 o
   8   5  10        206.68        211.69         7.09 o
  -9   6  10        163.84        189.04        12.24 o
  -8   6  10          8.34          9.18         3.03 o
  -7   6  10        213.05        222.92         8.25 o
  -6   6  10          6.75          5.85         2.26 o
  -5   6  10         42.38         41.89         4.16 o
  -4   6  10        463.60        473.95        13.38 o
  -3   6  10         13.77          7.68         2.06 o
  -2   6  10          1.00          1.23         2.08 o
  -1   6  10          8.95          9.03         2.21 o
   0   6  10         21.05         22.87         5.34 o
   1   6  10        434.30        454.78        12.80 o
   2   6  10         52.52         51.90         3.93 o
   3   6  10         14.54         14.03         2.27 o
   4   6  10         25.11         29.23         2.95 o
   5   6  10        129.84        123.90         4.81 o
   6   6  10          0.20         -0.25         1.98 o
 -16   1  11          4.59          2.66         1.21 o
 -15   1  11        377.20        394.64        10.72 o
 -14   1  11        224.59        213.27         9.05 o
 -13   1  11        234.94        230.08         9.96 o
 -12   1  11        142.26        144.98         8.32 o
 -11   1  11         58.64         64.34        11.07 o
 -10   1  11        102.43         98.20         8.42 o
  -9   1  11         28.94         39.85         3.55 o
  -8   1  11        122.27        109.56         8.27 o
  -7   1  11        480.27        470.94        18.06 o
  -6   1  11          3.20          6.93         2.15 o
  -5   1  11        496.26        527.32        11.48 o
  -4   1  11        128.13        209.23         7.82 o
  -3   1  11         53.94         70.14         5.40 o
  -2   1  11        452.63        432.82        12.34 o
  -1   1  11        846.23        979.83        21.10 o
   0   1  11        227.31        216.97         6.52 o
   1   1  11       2654.88       2839.03        41.71 o
   2   1  11        517.61        613.54        14.25 o
   3   1  11       1493.52       1466.37        29.29 o
   4   1  11          4.01          4.81         2.10 o
   5   1  11        689.07        631.08        19.80 o
   6   1  11        472.86        467.83        12.36 o
   7   1  11        163.40        159.85         8.42 o
   8   1  11         37.63         29.85         4.63 o
   9   1  11         11.46         11.36         3.38 o
  10   1  11        786.26        852.65        21.98 o
  11   1  11        308.24        327.01        12.36 o
  12   1  11        115.92        102.89         5.04 o
 -15   2  11          7.73          6.51         1.42 o
 -14   2  11        258.42        269.12         7.89 o
 -13   2  11         73.83         71.29         4.21 o
 -12   2  11        102.03        104.80         4.90 o
 -11   2  11        421.82        417.96         9.86 o
 -10   2  11        201.36        197.84         6.75 o
  -9   2  11        706.46        653.11        11.86 o
  -8   2  11        253.49        214.35         9.19 o
  -7   2  11        115.05        113.13         8.25 o
  -6   2  11         92.29         72.12         6.39 o
  -5   2  11        445.81        537.77        16.38 o
  -4   2  11        286.01        270.05        13.93 o
  -3   2  11       2398.90       2570.65        72.66 o
  -2   2  11        366.34        437.30        19.56 o
  -1   2  11        360.09        308.41        12.73 o
   0   2  11          4.07          2.89         1.29 o
   1   2  11         60.17         38.54         3.56 o
   2   2  11        510.68        459.75        10.39 o
   3   2  11        463.65        453.59        12.72 o
   4   2  11          5.78          1.03         2.58 o
   5   2  11        377.01        353.11        12.08 o
   6   2  11         51.41         47.18         4.68 o
   7   2  11       1339.25       1299.79        29.80 o
   8   2  11          0.16         -0.96         2.48 o
   9   2  11        170.89        183.20        10.72 o
  10   2  11        488.45        504.72        13.59 o
  11   2  11        170.78        173.44         7.13 o
  12   2  11        123.36        124.70         4.88 o
 -15   3  11        221.53        262.83        12.28 o
 -14   3  11         73.00         83.80         4.89 o
 -13   3  11          4.52          5.96         2.13 o
 -12   3  11         23.31         27.15         3.82 o
 -11   3  11        262.64        246.05        10.81 o
 -10   3  11          8.52         10.05         2.63 o
  -9   3  11        151.20        128.42         8.05 o
  -8   3  11         10.42          6.66         3.04 o
  -7   3  11        436.76        416.46        16.05 o
  -6   3  11         10.34         14.98         3.13 o
  -5   3  11        322.34        276.65        16.22 o
  -4   3  11          0.61         -2.74         2.74 o
  -3   3  11        104.16         99.54         9.40 o
  -2   3  11        171.41        162.83         9.73 o
  -1   3  11          0.14          5.18         2.52 o
   0   3  11        286.89        281.71        10.16 o
   1   3  11       1963.65       2067.53        36.97 o
   2   3  11        205.06        177.64         6.48 o
   3   3  11         33.40         35.20         3.92 o
   4   3  11        345.55        329.52         9.27 o
   5   3  11         30.92         29.86         3.03 o
   6   3  11         37.45         35.96         3.34 o
   7   3  11        167.72        167.06         8.99 o
   8   3  11        162.17        165.81         8.64 o
   9   3  11        437.71        472.45        12.33 o
  10   3  11          0.34          0.79         1.68 o
  11   3  11        175.43        190.44         6.39 o
 -13   4  11          9.47         15.95         2.42 o
 -12   4  11         81.20         98.33         4.96 o
 -11   4  11         27.06         25.43         3.51 o
 -10   4  11          0.50          0.92         2.14 o
  -9   4  11         11.30         13.71         3.20 o
  -8   4  11         77.17         85.34         6.32 o
  -7   4  11        179.76        173.00         7.70 o
  -6   4  11        212.85        238.96         7.94 o
  -5   4  11       1236.00       1262.39        28.24 o
  -4   4  11         41.71         44.75         3.88 o
  -3   4  11        396.01        404.37        12.66 o
  -2   4  11         45.86         44.30         4.41 o
  -1   4  11       1463.17       1481.25        32.32 o
   0   4  11         35.75         26.32         3.65 o
   1   4  11          1.49         -0.56         2.26 o
   2   4  11        648.88        639.03        16.54 o
   3   4  11        406.51        389.06        10.18 o
   4   4  11         73.08         65.52         5.02 o
   5   4  11        181.64        178.71         8.08 o
   6   4  11          0.18         -0.43         1.49 o
   7   4  11        123.08        127.28         7.40 o
   8   4  11         31.40         27.00         3.36 o
   9   4  11         73.43         81.19         4.18 o
  10   4  11         25.36         25.59         4.20 o
 -12   5  11         61.87         70.60         4.69 o
 -11   5  11         39.85         38.89         4.34 o
 -10   5  11        437.10        456.59        12.25 o
  -9   5  11         26.81         29.90         3.75 o
  -8   5  11        311.90        306.39        13.57 o
  -7   5  11        160.10        166.68        10.33 o
  -6   5  11        247.24        226.64        14.08 o
  -5   5  11         42.72         42.39         4.06 o
  -4   5  11          0.52          2.09         1.88 o
  -3   5  11         37.35         38.78         4.54 o
  -2   5  11         15.53         11.86         3.40 o
  -1   5  11        374.64        345.72        15.03 o
   0   5  11         41.22         34.04         6.85 o
   1   5  11        222.85        228.77        12.58 o
   2   5  11        163.08        168.61         8.67 o
   3   5  11         11.07         10.90         2.33 o
   4   5  11         89.30         91.59         5.55 o
   5   5  11        161.78        149.45         6.68 o
   6   5  11        538.75        547.13        13.41 o
   7   5  11          5.61          4.80         1.70 o
   8   5  11        123.35        156.32         9.78 o
  -9   6  11        251.78        240.90        13.23 o
  -8   6  11        258.50        284.41        10.61 o
  -7   6  11        103.53        121.47         6.11 o
  -6   6  11        286.82        302.95        12.01 o
  -5   6  11          5.91          4.78         2.08 o
  -4   6  11          7.97          6.14         2.14 o
  -3   6  11          0.88          0.68         1.82 o
  -2   6  11        114.64        128.49         8.51 o
  -1   6  11          7.60          6.13         2.82 o
   0   6  11       1376.36       1450.00        22.12 o
   1   6  11        112.57        106.39         6.01 o
   2   6  11        995.69       1021.20        18.50 o
   3   6  11          3.92          2.89         1.50 o
   4   6  11        713.08        730.22        12.73 o
   5   6  11          1.36          0.79         1.47 o
 -16   0  12         22.42         15.85         2.61 o
 -15   0  12        439.21        449.96        20.00 o
 -14   0  12        272.72        278.31        17.89 o
 -13   0  12          0.18          1.13         3.27 o
 -12   0  12        199.82        209.95        11.90 o
 -11   0  12        161.53        164.74         8.75 o
 -10   0  12          1.19         -4.05         4.05 o
  -9   0  12        676.57        611.99        19.38 o
  -8   0  12        715.19        625.40        35.18 o
  -7   0  12        165.08        153.18        17.13 o
  -6   0  12         48.11         33.13         7.81 o
  -5   0  12          1.96          9.12         5.29 o
  -4   0  12       1362.02       1350.99        31.01 o
  -3   0  12        523.66        435.36        16.40 o
  -2   0  12        339.99        296.29         9.25 o
  -1   0  12       1242.64       1239.38        29.97 o
   0   0  12         19.78         49.15         5.68 o
   1   0  12       1379.87       1427.49        43.26 o
   2   0  12        764.48        894.02        60.58 o
   3   0  12       2754.03       2827.83        45.94 o
   4   0  12       1756.74       1751.20        38.70 o
   5   0  12        486.90        532.86        15.27 o
   6   0  12         48.11         41.71         5.04 o
   7   0  12         11.87         12.86         4.74 o
   8   0  12         67.81         69.45        10.02 o
   9   0  12          5.05          1.83         3.95 o
  10   0  12        269.17        287.33        17.61 o
  11   0  12         69.31         62.97         7.63 o
  12   0  12         50.41         49.53         5.72 o
 -16   1  12         11.57         12.85         1.87 o
 -15   1  12        108.95        113.91         5.73 o
 -14   1  12         11.51          9.47         2.50 o
 -13   1  12        448.30        451.36        30.33 o
 -12   1  12        143.64        133.19         6.87 o
 -11   1  12        479.64        440.85        12.36 o
 -10   1  12        166.78        146.70         7.08 o
  -9   1  12          2.57          2.27         1.29 o
  -8   1  12         61.98         45.15         5.54 o
  -7   1  12         52.86         74.31         6.66 o
  -6   1  12         93.73        124.03         8.16 o
  -5   1  12        344.28        360.52        11.03 o
  -4   1  12        109.12        118.29         6.16 o
  -3   1  12         14.26         27.06         3.59 o
  -2   1  12        158.33        165.28         7.07 o
  -1   1  12         19.35         24.69         2.59 o
   0   1  12       1166.74       1277.60        32.43 o
   1   1  12          3.45         11.33         1.94 o
   2   1  12        145.64        170.61         7.16 o
   3   1  12        807.55        835.05        21.14 o
   4   1  12         15.39         17.07         4.06 o
   5   1  12        813.71        787.33        17.36 o
   6   1  12       1187.28       1123.43        33.93 o
   7   1  12         24.22         25.52         3.82 o
   8   1  12         95.23         90.23         6.41 o
   9   1  12          0.06         -1.20         2.71 o
  10   1  12         41.49         38.08         4.92 o
  11   1  12         22.69         23.13         3.55 o
  12   1  12         30.97         30.29         3.04 o
 -15   2  12          2.96          2.91         1.74 o
 -14   2  12         42.83         50.62         5.30 o
 -13   2  12          4.13          3.00         1.27 o
 -12   2  12          0.21         -0.76         1.69 o
 -11   2  12        577.98        539.76        12.05 o
 -10   2  12        176.49        151.14         6.43 o
  -9   2  12          0.05          0.33         1.32 o
  -8   2  12         44.78         43.17         3.72 o
  -7   2  12          0.85          4.09         2.71 o
  -6   2  12         22.11         10.76         2.89 o
  -5   2  12        133.27        140.27         8.68 o
  -4   2  12         39.30         38.33         5.56 o
  -3   2  12          0.04          1.76         2.68 o
  -2   2  12        139.74        137.13         8.48 o
  -1   2  12        188.51        242.00         8.42 o
   0   2  12        246.43        245.22         9.12 o
   1   2  12        368.38        383.13        12.70 o
   2   2  12         17.09          7.68         3.29 o
   3   2  12        329.19        357.05        14.93 o
   4   2  12         19.79         23.16         3.15 o
   5   2  12         63.30         62.88         6.49 o
   6   2  12         48.71         40.65         4.32 o
   7   2  12         13.00         11.87         3.56 o
   8   2  12        896.48        936.48        19.85 o
   9   2  12          6.68          3.32         2.29 o
  10   2  12        240.98        236.77         8.89 o
  11   2  12         62.53         77.95         4.56 o
 -14   3  12         76.28         79.89         5.50 o
 -13   3  12         53.86         65.61         4.91 o
 -12   3  12        151.93        165.91         8.38 o
 -11   3  12         34.37         28.70         3.97 o
 -10   3  12         43.54         46.23         4.95 o
  -9   3  12          1.46          0.91         2.10 o
  -8   3  12         11.33         18.09        20.35 o
  -7   3  12        181.93        189.55         9.09 o
  -6   3  12         84.51         75.63         5.04 o
  -5   3  12       1301.28       1293.68        20.39 o
  -4   3  12         29.70         21.56         5.54 o
  -3   3  12        295.77        301.05        13.74 o
  -2   3  12         44.40         35.97         4.86 o
  -1   3  12          5.60          8.61         2.23 o
   0   3  12        426.83        400.76        13.72 o
   1   3  12        133.01        126.91         6.34 o
   2   3  12        100.76        112.05         6.73 o
   3   3  12        121.57        121.30         7.79 o
   4   3  12        152.70        130.58         7.62 o
   5   3  12        533.38        492.78        11.67 o
   6   3  12         28.98         26.21         2.80 o
   7   3  12         12.57          6.37         2.54 o
   8   3  12          2.56          1.61         1.96 o
   9   3  12         24.23         22.20         3.19 o
  10   3  12         32.32         37.21         4.14 o
 -13   4  12          0.23          0.65         1.53 o
 -12   4  12        185.37        200.55         6.86 o
 -11   4  12        121.46        127.47         6.11 o
 -10   4  12         19.35         16.29         2.59 o
  -9   4  12        292.93        320.47        10.38 o
  -8   4  12          1.06          4.09         1.95 o
  -7   4  12          3.12          0.42         2.11 o
  -6   4  12        848.91        833.26        20.98 o
  -5   4  12        143.50        133.64         5.86 o
  -4   4  12       1083.21       1030.25        21.09 o
  -3   4  12        630.86        622.50        19.63 o
  -2   4  12         32.45         30.78         3.86 o
  -1   4  12        153.95        144.96         6.80 o
   0   4  12        294.54        283.30        11.23 o
   1   4  12        282.44        282.56        13.88 o
   2   4  12         46.91         51.99         4.88 o
   3   4  12         38.62         37.62         3.73 o
   4   4  12       1372.28       1410.02        27.09 o
   5   4  12         19.50         20.05         3.17 o
   6   4  12        221.60        219.99         7.38 o
   7   4  12        182.73        182.46         8.40 o
   8   4  12         97.71         95.62         5.47 o
   9   4  12        192.28        200.52         6.81 o
 -11   5  12         13.23         17.21         4.21 o
 -10   5  12         85.37         96.66         5.63 o
  -9   5  12         93.38         94.29         6.04 o
  -8   5  12         44.15         41.06         5.16 o
  -7   5  12        177.06        193.31        10.90 o
  -6   5  12         51.58         44.80         5.21 o
  -5   5  12        429.73        428.54        11.89 o
  -4   5  12        505.74        547.55        15.68 o
  -3   5  12        363.45        366.42        15.52 o
  -2   5  12        624.19        648.30        28.47 o
  -1   5  12         14.68         13.85         3.97 o
   0   5  12         93.33         83.60         7.54 o
   1   5  12          0.90          2.83         2.88 o
   2   5  12        177.27        184.39         8.06 o
   3   5  12         72.41         71.79         5.63 o
   4   5  12         19.36         18.07         2.61 o
   5   5  12         90.79         98.50         4.58 o
   6   5  12         49.51         51.03         3.35 o
   7   5  12          5.95          6.60         1.55 o
  -9   6  12         48.98         56.71         6.21 o
  -8   6  12          0.00          1.74         1.87 o
  -7   6  12         93.56         89.13         5.16 o
  -6   6  12         10.39         15.95         3.26 o
  -5   6  12          1.29         -1.40         2.16 o
  -4   6  12         60.73         58.36         4.69 o
  -3   6  12         71.75         64.84         6.13 o
  -2   6  12          0.11         -3.01         3.01 o
  -1   6  12         38.67         34.19         4.70 o
   0   6  12         79.50         79.53         5.23 o
   1   6  12          6.63          9.49         1.89 o
   2   6  12          7.52          4.53         2.07 o
   3   6  12          5.97          7.22         1.82 o
   4   6  12         40.68         40.35         4.28 o
 -16   1  13         37.61         48.04         3.09 o
 -15   1  13         15.71         14.58         2.22 o
 -14   1  13          5.14          6.25         2.23 o
 -13   1  13          0.96          2.08         1.96 o
 -12   1  13          4.67          3.74         2.52 o
 -11   1  13         86.95         75.03         6.67 o
 -10   1  13         74.43         67.49         5.61 o
  -9   1  13         23.92         17.33         2.24 o
  -8   1  13        129.59        138.81         6.17 o
  -7   1  13         34.30         36.07         4.71 o
  -6   1  13        346.44        358.56        17.61 o
  -5   1  13        880.90        839.75        29.42 o
  -4   1  13         91.78         90.00         6.65 o
  -3   1  13         84.36         78.52         5.48 o
  -2   1  13         27.24         21.96         2.61 o
  -1   1  13          6.83          6.50         1.62 o
   0   1  13        358.69        385.30        12.28 o
   1   1  13         58.09         59.26         6.99 o
   2   1  13        154.56        137.93         8.92 o
   3   1  13        585.75        514.05        17.67 o
   4   1  13         43.85         40.43         3.27 o
   5   1  13         99.33         94.02         5.52 o
   6   1  13          7.52          6.56         2.05 o
   7   1  13          9.58         13.34         3.41 o
   8   1  13          3.77          2.78         2.32 o
   9   1  13          4.71          3.61         2.34 o
  10   1  13        159.58        167.20         9.02 o
  11   1  13          5.79          5.26         1.58 o
 -15   2  13        186.00        203.52         8.20 o
 -14   2  13        165.64        184.69         9.33 o
 -13   2  13         74.69         77.58         4.82 o
 -12   2  13        181.55        212.83         8.32 o
 -11   2  13         26.72         27.41         3.36 o
 -10   2  13         79.17         67.02         4.29 o
  -9   2  13        125.65        107.51         6.05 o
  -8   2  13         33.64         32.62         3.30 o
  -7   2  13        241.66        207.97         9.85 o
  -6   2  13        205.91        186.27         9.21 o
  -5   2  13          4.33          0.82         2.15 o
  -4   2  13        904.35        949.32        27.86 o
  -3   2  13        290.37        257.52        24.66 o
  -2   2  13       1338.87       1386.68        33.39 o
  -1   2  13        145.46        112.43         7.05 o
   0   2  13        228.70        228.97        10.11 o
   1   2  13        415.88        381.30        13.34 o
   2   2  13        261.08        263.87        13.30 o
   3   2  13         27.86         22.35         3.28 o
   4   2  13        623.96        577.64        15.44 o
   5   2  13        212.46        186.94        11.18 o
   6   2  13        242.08        253.80        21.51 o
   7   2  13         24.43         24.44         3.66 o
   8   2  13        252.54        230.26        10.02 o
   9   2  13         96.24        101.81         6.26 o
  10   2  13         32.14         30.52         3.29 o
  11   2  13          1.33          3.47         1.63 o
 -14   3  13          2.51          2.02         1.18 o
 -13   3  13        367.20        396.84         9.75 o
 -12   3  13        141.59        157.16         7.94 o
 -11   3  13         22.25         25.03         3.58 o
 -10   3  13         56.73         58.34         5.51 o
  -9   3  13          0.03         -1.18         2.16 o
  -8   3  13        821.12        773.90        22.59 o
  -7   3  13         93.00         81.03         7.73 o
  -6   3  13        920.27        849.01        16.32 o
  -5   3  13        247.93        209.86         7.95 o
  -4   3  13         38.55         44.99         4.21 o
  -3   3  13        149.50        139.61         5.61 o
  -2   3  13        130.74        133.89         7.04 o
  -1   3  13        387.07        387.64        12.06 o
   0   3  13       1093.94       1092.48        32.13 o
   1   3  13        493.22        451.26        11.59 o
   2   3  13        350.86        351.66        12.08 o
   3   3  13         32.65         27.32         3.66 o
   4   3  13        168.13        165.28         6.64 o
   5   3  13         12.88         10.64         2.11 o
   6   3  13        117.38        122.50         5.68 o
   7   3  13         43.85         41.27         4.20 o
   8   3  13         15.61         13.65         2.19 o
   9   3  13          0.01          0.30         1.71 o
  10   3  13        185.59        202.81         7.95 o
 -13   4  13         31.70         33.01         2.71 o
 -12   4  13          1.38          2.22         1.41 o
 -11   4  13         59.81         61.44         4.25 o
 -10   4  13         16.19         13.57         2.29 o
  -9   4  13         31.19         33.70         3.51 o
  -8   4  13         80.02         70.05         5.59 o
  -7   4  13         13.51         14.34         2.57 o
  -6   4  13         32.07         30.47         2.95 o
  -5   4  13          3.28          2.27         1.74 o
  -4   4  13          0.17          2.31         2.69 o
  -3   4  13         25.33         24.41         5.00 o
  -2   4  13         46.06         51.69         4.87 o
  -1   4  13        201.81        206.40         8.23 o
   0   4  13         64.76         58.01         5.23 o
   1   4  13         25.86         23.34         3.47 o
   2   4  13        195.99        190.61         9.26 o
   3   4  13         19.10         19.72         3.36 o
   4   4  13         46.48         49.90         4.93 o
   5   4  13          3.88          2.11         1.72 o
   6   4  13         52.94         48.98         3.87 o
   7   4  13         36.15         34.93         3.57 o
   8   4  13         12.66         12.51         1.79 o
   9   4  13          2.49          2.87         1.81 o
 -11   5  13         78.87         80.11         4.32 o
 -10   5  13         25.86         30.25         3.27 o
  -9   5  13         97.91        113.05         6.37 o
  -8   5  13         99.93         97.09         7.51 o
  -7   5  13         54.82         59.69         6.15 o
  -6   5  13         15.39         16.35         2.99 o
  -5   5  13        206.43        212.04         7.36 o
  -4   5  13        478.21        518.27        18.20 o
  -3   5  13        488.78        520.03        18.29 o
  -2   5  13         53.17         47.92         6.10 o
  -1   5  13        730.07        706.66        21.43 o
   0   5  13         10.85         10.78         3.19 o
   1   5  13          7.72          5.06         2.12 o
   2   5  13         23.71         23.45         2.85 o
   3   5  13         10.88         10.61         2.52 o
   4   5  13          7.48          9.52         1.99 o
   5   5  13        215.98        232.23         7.24 o
   6   5  13         49.67         51.50         3.49 o
   7   5  13        154.45        170.08         9.86 o
  -8   6  13         64.17         70.31         5.01 o
  -7   6  13        175.08        179.08         6.96 o
  -6   6  13        586.73        616.32        30.80 o
  -5   6  13        112.57        117.19         7.49 o
  -4   6  13        134.14        147.09         8.65 o
  -3   6  13         12.68         13.68         3.12 o
  -2   6  13         69.85         70.80         6.20 o
  -1   6  13         28.14         32.31         3.43 o
   0   6  13         14.56         12.86         2.34 o
   1   6  13        323.62        328.04        11.37 o
   2   6  13          4.83          5.04         2.29 o
   3   6  13         69.63         76.85         4.44 o
   4   6  13         47.54         53.96         5.72 o
 -16   0  14          1.37          2.42         3.96 o
 -15   0  14         10.11          9.54         2.42 o
 -14   0  14         85.46         79.70         9.45 o
 -13   0  14          6.13          6.05         3.74 o
 -12   0  14        279.47        258.21        18.80 o
 -11   0  14          4.40          4.30         2.90 o
 -10   0  14        803.38        780.58        23.22 o
  -9   0  14       1431.12       1365.19        29.61 o
  -8   0  14         18.58         21.49         3.12 o
  -7   0  14        604.60        653.69        37.63 o
  -6   0  14        449.16        438.74        29.98 o
  -5   0  14        285.15        259.37        22.50 o
  -4   0  14        519.02        455.55        28.82 o
  -3   0  14          1.05          5.63         4.41 o
  -2   0  14        469.30        415.51        19.22 o
  -1   0  14         83.38         60.87         6.89 o
   0   0  14          0.67          4.56         4.62 o
   1   0  14        541.38        466.41        27.46 o
   2   0  14        275.64        261.09        21.50 o
   3   0  14        514.66        500.85        18.98 o
   4   0  14         77.44         76.44         6.84 o
   5   0  14        260.61        261.93        12.80 o
   6   0  14       1714.99       1662.16        73.58 o
   7   0  14        304.33        292.20        19.41 o
   8   0  14        196.39        204.92        11.10 o
   9   0  14        777.22        790.82        20.27 o
  10   0  14        156.41        159.01        11.72 o
  11   0  14         21.51         18.23         3.72 o
 -15   1  14          2.74          4.12         1.54 o
 -14   1  14         44.85         43.99         4.04 o
 -13   1  14         11.62         10.91         2.61 o
 -12   1  14        258.89        242.84        10.35 o
 -11   1  14        153.56        139.52         8.41 o
 -10   1  14         71.88         56.77         4.44 o
  -9   1  14         12.95         11.34         1.82 o
  -8   1  14        223.03        206.36         7.92 o
  -7   1  14        535.20        539.28        24.46 o
  -6   1  14         30.10         27.61         5.91 o
  -5   1  14        587.53        564.40        18.47 o
  -4   1  14        440.30        430.13        15.86 o
  -3   1  14        276.35        238.69        11.12 o
  -2   1  14         98.43         88.76         6.93 o
  -1   1  14        667.96        655.47        14.15 o
   0   1  14        495.40        456.09        21.73 o
   1   1  14        555.85        566.53        35.24 o
   2   1  14         25.59         20.56         4.60 o
   3   1  14        116.51        112.31         5.75 o
   4   1  14        216.05        210.23         7.19 o
   5   1  14        299.69        302.89        10.30 o
   6   1  14         28.76         30.71         3.28 o
   7   1  14        632.11        645.05        18.87 o
   8   1  14        370.49        377.73        15.05 o
   9   1  14          0.14          0.55         2.43 o
  10   1  14          9.58          9.97         1.78 o
  11   1  14         31.45         32.78         4.57 o
 -15   2  14         10.15          7.84         1.50 o
 -14   2  14         35.63         29.45         3.89 o
 -13   2  14         22.98         22.35         2.68 o
 -12   2  14         74.61         73.06         4.93 o
 -11   2  14         18.94         17.18         2.75 o
 -10   2  14        282.97        255.77         8.22 o
  -9   2  14         23.26         21.07         2.42 o
  -8   2  14         40.73         34.45         3.99 o
  -7   2  14         28.92         26.13         3.43 o
  -6   2  14         10.09          7.69         1.47 o
  -5   2  14        119.78        122.72        10.73 o
  -4   2  14        158.22        161.75        12.00 o
  -3   2  14         75.40         75.52         8.21 o
  -2   2  14        393.95        388.98        18.45 o
  -1   2  14        136.29        128.98         9.01 o
   0   2  14        114.92        132.54         8.06 o
   1   2  14        495.15        500.19        16.87 o
   2   2  14         74.07         72.54         3.82 o
   3   2  14        177.56        178.96         9.06 o
   4   2  14        293.03        268.18        13.39 o
   5   2  14        103.66         99.76         8.17 o
   6   2  14          1.40          0.35         1.71 o
   7   2  14          2.18          3.12         2.40 o
   8   2  14         10.43          9.33         2.58 o
   9   2  14        129.65        137.34         6.92 o
  10   2  14         16.33         15.52         1.58 o
 -14   3  14         97.83        101.34         6.58 o
 -13   3  14         29.19         33.45         2.95 o
 -12   3  14         78.71         84.98         4.97 o
 -11   3  14         78.71         77.42         5.12 o
 -10   3  14         82.23         80.80         5.28 o
  -9   3  14        140.50        153.72         8.04 o
  -8   3  14         53.49         51.29         6.05 o
  -7   3  14          4.72          3.14         1.92 o
  -6   3  14         70.78         65.70         4.82 o
  -5   3  14          3.74          4.12         1.64 o
  -4   3  14         80.41         64.37         4.49 o
  -3   3  14        226.62        217.93         6.54 o
  -2   3  14          0.12         -0.77         1.15 o
  -1   3  14        265.74        240.34         8.39 o
   0   3  14        570.85        562.79        12.98 o
   1   3  14        297.08        294.64         8.62 o
   2   3  14          7.64         15.37         2.42 o
   3   3  14        206.58        214.19         8.34 o
   4   3  14          3.27          5.58         1.85 o
   5   3  14         59.69         60.60         6.15 o
   6   3  14         25.74         19.94         3.13 o
   7   3  14         19.48         20.64         2.55 o
   8   3  14         42.12         35.12         4.21 o
   9   3  14          0.11          0.86         1.51 o
 -12   4  14         87.69         91.77         4.31 o
 -11   4  14          0.10         -1.06         1.45 o
 -10   4  14        164.18        156.74         6.77 o
  -9   4  14         40.66         39.65         4.13 o
  -8   4  14         18.91         17.44         3.02 o
  -7   4  14         78.94         84.77         5.17 o
  -6   4  14         32.68         32.63         3.45 o
  -5   4  14        213.94        200.61         9.20 o
  -4   4  14        227.87        231.93         9.81 o
  -3   4  14         37.27         28.66         3.11 o
  -2   4  14        885.21        855.95        19.12 o
  -1   4  14       1347.94       1280.19        20.28 o
   0   4  14        103.89         86.07         7.83 o
   1   4  14         19.88         14.26         3.07 o
   2   4  14         17.79         15.29         3.02 o
   3   4  14        137.06        135.71         7.71 o
   4   4  14        192.91        186.48         8.37 o
   5   4  14         75.27         86.23         5.84 o
   6   4  14          2.12          3.93         2.51 o
   7   4  14          8.41          7.27         2.43 o
   8   4  14         47.55         63.50         4.62 o
 -11   5  14         99.34        116.02         5.95 o
 -10   5  14        108.13        120.59         4.94 o
  -9   5  14         44.63         42.41         3.83 o
  -8   5  14         92.00         88.34         5.75 o
  -7   5  14        102.81        106.15         6.42 o
  -6   5  14        230.91        252.73        18.85 o
  -5   5  14         56.67         58.96         5.31 o
  -4   5  14        148.36        145.23         9.68 o
  -3   5  14        238.54        238.26        12.39 o
  -2   5  14          1.96          5.56         2.89 o
  -1   5  14         57.31         60.04         6.56 o
   0   5  14        247.99        232.06         9.70 o
   1   5  14         29.34         27.32         3.65 o
   2   5  14         53.92         49.22         4.40 o
   3   5  14        147.21        151.50         6.00 o
   4   5  14         80.70         72.85         4.32 o
   5   5  14         74.89         64.78         4.28 o
   6   5  14          4.55          7.05         2.75 o
  -7   6  14          7.27          7.36         1.89 o
  -6   6  14          4.36          6.81         2.81 o
  -5   6  14          2.52          0.07         2.16 o
  -4   6  14         71.88         68.61         5.80 o
  -3   6  14          0.27         -1.82         1.82 o
  -2   6  14         24.05         24.05         3.10 o
  -1   6  14         59.96         71.08         4.75 o
   0   6  14          3.52          1.39         1.52 o
   1   6  14        208.84        212.45         7.24 o
   2   6  14         29.13         26.80         2.81 o
   3   6  14         51.30         43.39         3.10 o
 -15   1  15          0.69         -0.20         1.11 o
 -14   1  15         39.58         46.30         4.04 o
 -13   1  15         32.74         34.41         3.81 o
 -12   1  15         24.30         25.48         3.00 o
 -11   1  15        785.66        755.30        18.35 o
 -10   1  15        302.32        295.40        10.91 o
  -9   1  15          1.34          1.37         1.57 o
  -8   1  15         53.94         57.81         4.29 o
  -7   1  15        109.59        116.85         5.33 o
  -6   1  15        941.44        895.82        31.80 o
  -5   1  15         24.95         22.63         5.18 o
  -4   1  15         14.47         19.18         7.42 o
  -3   1  15         91.56         73.45         8.19 o
  -2   1  15        414.54        440.93        15.84 o
  -1   1  15        669.77        660.51        16.83 o
   0   1  15        205.17        214.99        13.69 o
   1   1  15        146.56        155.38        17.16 o
   2   1  15        265.96        228.78         7.40 o
   3   1  15          0.43          1.61         1.25 o
   4   1  15        420.18        382.69        11.86 o
   5   1  15        180.77        184.26         8.90 o
   6   1  15        126.89        124.31         7.31 o
   7   1  15          4.73          5.78         2.17 o
   8   1  15         74.72         79.13         5.45 o
   9   1  15         99.61         96.78         5.39 o
  10   1  15         49.45         46.82         4.01 o
 -15   2  15         68.99         87.46         5.03 o
 -14   2  15         28.58         29.71         3.01 o
 -13   2  15         32.34         31.97         2.99 o
 -12   2  15        371.50        394.40        10.76 o
 -11   2  15        340.99        349.10        11.82 o
 -10   2  15        372.01        398.75        10.14 o
  -9   2  15        319.29        349.17        12.07 o
  -8   2  15        100.16         96.69         5.59 o
  -7   2  15        420.05        386.56        11.05 o
  -6   2  15         13.65         10.37         1.64 o
  -5   2  15        457.35        445.71         9.14 o
  -4   2  15        469.37        483.62        11.49 o
  -3   2  15        144.00        162.86        12.45 o
  -2   2  15       1237.39       1108.61        26.34 o
  -1   2  15        319.01        278.60         8.27 o
   0   2  15        245.81        219.16         6.52 o
   1   2  15         26.98         21.44         2.20 o
   2   2  15         69.45         56.67         3.50 o
   3   2  15       1058.86       1026.86        17.60 o
   4   2  15        294.22        262.47        13.30 o
   5   2  15         64.74         64.79         5.50 o
   6   2  15        186.79        188.37         8.84 o
   7   2  15         24.67         24.30         3.19 o
   8   2  15         58.99         58.54         5.77 o
   9   2  15        194.29        217.23         7.65 o
  10   2  15         21.51         18.51         2.41 o
 -14   3  15         70.24         63.78         6.42 o
 -13   3  15        307.56        307.65         9.37 o
 -12   3  15         24.04         35.27         3.92 o
 -11   3  15        153.19        174.19         7.69 o
 -10   3  15         12.56         13.93         2.12 o
  -9   3  15         91.61         75.78         8.44 o
  -8   3  15        124.75        116.07         8.94 o
  -7   3  15         86.32         73.10         5.90 o
  -6   3  15         56.67         58.58         4.60 o
  -5   3  15          0.71         -0.50         1.78 o
  -4   3  15        114.94        102.06         5.16 o
  -3   3  15        244.85        209.78         7.22 o
  -2   3  15          0.01          0.81         1.44 o
  -1   3  15         98.86         91.74         4.75 o
   0   3  15        308.96        297.00         8.58 o
   1   3  15        209.86        221.77         7.70 o
   2   3  15        877.24        907.47        20.26 o
   3   3  15          6.59          3.45         1.61 o
   4   3  15          2.04          2.19         2.04 o
   5   3  15         37.56         44.12         4.51 o
   6   3  15          1.79          2.20         1.54 o
   7   3  15        161.91        165.31         6.22 o
   8   3  15         47.72         56.82         5.00 o
   9   3  15          6.39          5.74         1.68 o
 -12   4  15          6.80          6.46         1.71 o
 -11   4  15          4.78          4.46         1.49 o
 -10   4  15         14.54         13.99         2.17 o
  -9   4  15         20.43         16.78         2.51 o
  -8   4  15          0.27         -0.71         1.97 o
  -7   4  15         10.23          8.08         2.24 o
  -6   4  15          2.06          0.63         1.99 o
  -5   4  15         17.98         21.46         3.20 o
  -4   4  15          2.22         -0.83         2.21 o
  -3   4  15         89.37         89.49         6.40 o
  -2   4  15         40.78         36.13         4.32 o
  -1   4  15        105.73        110.63         6.22 o
   0   4  15         90.45         90.71         5.58 o
   1   4  15          8.88          9.19         2.64 o
   2   4  15         21.51         21.72         3.36 o
   3   4  15          0.25          2.27         1.60 o
   4   4  15          1.50          0.38         2.22 o
   5   4  15         63.06         67.25         6.21 o
   6   4  15          2.67          0.92         1.90 o
   7   4  15         72.82         69.74         9.39 o
 -10   5  15        131.91        160.42         6.30 o
  -9   5  15        168.42        174.47         6.12 o
  -8   5  15        193.17        197.58         8.30 o
  -7   5  15          8.53          8.66         2.94 o
  -6   5  15        217.49        236.99        11.76 o
  -5   5  15         94.22         85.54         5.98 o
  -4   5  15         29.04         31.25         5.09 o
  -3   5  15        244.32        242.83        21.31 o
  -2   5  15         12.23         12.23         3.23 o
  -1   5  15          7.10          7.88         2.50 o
   0   5  15          4.03          6.07         2.21 o
   1   5  15          0.49         -0.93         2.09 o
   2   5  15         17.93         13.58         2.25 o
   3   5  15         27.30         24.06         3.07 o
   4   5  15          0.30         -0.45         1.86 o
   5   5  15         87.46         94.40         5.56 o
  -7   6  15        350.05        354.73        10.78 o
  -6   6  15          4.59          5.14         2.14 o
  -5   6  15         87.50         92.08         8.62 o
  -4   6  15         14.92         11.69         2.11 o
  -3   6  15          0.89          2.58         2.14 o
  -2   6  15         86.31         90.43         4.36 o
  -1   6  15        120.75        121.00         5.69 o
   0   6  15         29.11         24.87         2.34 o
   1   6  15         90.81         93.92         4.79 o
   2   6  15         72.77         66.23         3.74 o
 -15   0  16          5.93          5.41         1.79 o
 -14   0  16         19.58         14.49         3.07 o
 -13   0  16        248.93        260.55        17.47 o
 -12   0  16         24.54         18.42         5.26 o
 -11   0  16        122.88        124.73         9.72 o
 -10   0  16         25.24         21.58         2.81 o
  -9   0  16        444.12        470.87        12.43 o
  -8   0  16       1616.07       1588.63        22.42 o
  -7   0  16       1177.78       1135.05        18.27 o
  -6   0  16        763.78        767.87        17.24 o
  -5   0  16        108.04        120.76        16.61 o
  -4   0  16       1537.26       1607.74        58.54 o
  -3   0  16        296.88        293.65        24.41 o
  -2   0  16         92.54         90.12        13.42 o
  -1   0  16       1994.90       1979.17        59.06 o
   0   0  16        213.80        237.65        20.98 o
   1   0  16       1694.27       1576.46        30.77 o
   2   0  16         60.93         59.40         8.82 o
   3   0  16       1555.34       1632.44        45.57 o
   4   0  16         32.67         34.03         6.86 o
   5   0  16       1133.13       1119.76        21.38 o
   6   0  16         50.04         49.30         4.57 o
   7   0  16        598.25        590.15        18.24 o
   8   0  16        393.72        390.72        19.51 o
   9   0  16        444.34        474.72        19.11 o
  10   0  16         94.52        110.10         5.61 o
 -15   1  16          0.05         -1.03         1.03 o
 -14   1  16          6.52          6.26         1.41 o
 -13   1  16          4.11          4.12         1.78 o
 -12   1  16          0.34         -0.29         1.73 o
 -11   1  16        148.27        155.67         6.38 o
 -10   1  16          2.49          1.35         1.59 o
  -9   1  16       1111.79       1070.89        37.54 o
  -8   1  16        920.83        902.66        13.94 o
  -7   1  16       2036.71       1987.73        21.37 o
  -6   1  16        861.84        832.56        12.70 o
  -5   1  16         57.04         57.03         3.57 o
  -4   1  16         54.52         45.74         6.88 o
  -3   1  16         22.31         26.31         5.18 o
  -2   1  16        418.56        413.43        19.70 o
  -1   1  16          5.78          6.80         1.79 o
   0   1  16        238.42        219.77         6.85 o
   1   1  16         96.40         89.06         4.28 o
   2   1  16        137.01        119.52         6.30 o
   3   1  16         20.34         21.09         2.58 o
   4   1  16        129.02        129.14         7.38 o
   5   1  16          4.49          4.54         1.85 o
   6   1  16        437.41        434.70        13.15 o
   7   1  16        596.72        604.32        14.60 o
   8   1  16          0.05          1.07         1.47 o
   9   1  16        250.39        263.95         7.00 o
  10   1  16        140.32        157.44         6.56 o
 -14   2  16         14.77         13.14         2.03 o
 -13   2  16          2.63          2.75         1.92 o
 -12   2  16         23.14         27.38         2.70 o
 -11   2  16        287.32        275.91         9.96 o
 -10   2  16        470.74        476.03         9.99 o
  -9   2  16        236.82        222.62         8.67 o
  -8   2  16          9.41          6.00         2.23 o
  -7   2  16          4.56          5.48         1.65 o
  -6   2  16         73.44         68.98         3.55 o
  -5   2  16        159.67        141.10         5.31 o
  -4   2  16        186.38        183.60         6.58 o
  -3   2  16         71.73         64.89         3.35 o
  -2   2  16         30.24         26.62         2.05 o
  -1   2  16          2.08          0.92         1.00 o
   0   2  16         46.82         45.59         3.15 o
   1   2  16        391.30        342.23         8.49 o
   2   2  16         37.12         39.66         3.36 o
   3   2  16         79.53         90.43         5.45 o
   4   2  16        369.16        349.73        10.72 o
   5   2  16         51.64         59.34         4.54 o
   6   2  16        164.29        153.40         6.75 o
   7   2  16         30.51         40.18         3.37 o
   8   2  16          2.49          0.01         1.74 o
   9   2  16          0.66          1.86         1.20 o
 -14   3  16        137.78        151.36         9.07 o
 -13   3  16        233.26        249.46        10.06 o
 -12   3  16        239.39        241.37        11.23 o
 -11   3  16         61.93         53.64         5.96 o
 -10   3  16          7.90          4.79         3.10 o
  -9   3  16         41.45         37.72         5.32 o
  -8   3  16          0.23         -2.96         3.00 o
  -7   3  16          1.78          2.41         2.20 o
  -6   3  16          8.13         13.73         2.50 o
  -5   3  16         70.18         63.84         4.23 o
  -4   3  16        154.21        130.65         5.83 o
  -3   3  16         62.66         55.64         3.46 o
  -2   3  16        130.51        125.82         5.15 o
  -1   3  16        330.81        338.01         8.32 o
   0   3  16        114.46        113.95         5.46 o
   1   3  16        316.01        297.66         8.81 o
   2   3  16       1104.94       1080.76        21.98 o
   3   3  16        158.59        159.04         7.24 o
   4   3  16         80.72         80.04         5.96 o
   5   3  16        125.64        124.52         6.07 o
   6   3  16        102.31        106.92         5.31 o
   7   3  16         30.41         29.65         4.43 o
   8   3  16        266.09        282.96         9.68 o
 -12   4  16        171.84        192.02         7.97 o
 -11   4  16          4.44          2.01         1.56 o
 -10   4  16        211.19        203.87         9.33 o
  -9   4  16         63.45         47.19         4.38 o
  -8   4  16        338.62        357.56        11.63 o
  -7   4  16        201.10        214.68         9.26 o
  -6   4  16        249.77        236.32         8.57 o
  -5   4  16        457.61        450.45        12.69 o
  -4   4  16        143.41        127.30         7.57 o
  -3   4  16        156.35        153.02         8.26 o
  -2   4  16        131.25        134.54         7.80 o
  -1   4  16         29.62         24.43         2.87 o
   0   4  16        341.91        354.49        10.56 o
   1   4  16         76.21         89.55         5.42 o
   2   4  16         35.59         32.94         3.47 o
   3   4  16        435.50        436.90        15.41 o
   4   4  16        309.13        318.72        10.61 o
   5   4  16          9.32          8.61         2.10 o
   6   4  16         91.92        102.37         4.94 o
   7   4  16         10.68          8.39         2.88 o
 -10   5  16          1.56          4.20         1.79 o
  -9   5  16         15.05         15.40         2.38 o
  -8   5  16         43.48         49.52         4.07 o
  -7   5  16          2.45          1.26         2.27 o
  -6   5  16         34.39         43.78         5.32 o
  -5   5  16         15.06         21.48         4.29 o
  -4   5  16         64.14         60.10         5.01 o
  -3   5  16         35.36         42.11         5.49 o
  -2   5  16         30.49         32.03         3.70 o
  -1   5  16        345.22        351.96        11.32 o
   0   5  16          1.90          1.02         1.85 o
   1   5  16        132.43        127.90         5.80 o
   2   5  16        340.97        387.29         9.40 o
   3   5  16         21.82         15.13         2.34 o
   4   5  16         77.67         78.11         5.31 o
  -6   6  16         40.32         41.28         5.43 o
  -5   6  16          7.30          9.66         2.13 o
  -4   6  16         20.43         26.26         2.70 o
  -3   6  16         18.93         20.62         2.45 o
  -2   6  16          6.29          9.33         1.34 o
  -1   6  16        129.58        124.22         4.12 o
   0   6  16         12.36         10.64         1.74 o
 -15   1  17         29.78         35.83         4.75 o
 -14   1  17          0.66          1.74         1.58 o
 -13   1  17          4.56          4.25         1.96 o
 -12   1  17          4.08          4.11         1.82 o
 -11   1  17        135.87        124.10         5.64 o
 -10   1  17          4.15          0.34         1.58 o
  -9   1  17          3.41          1.26         1.64 o
  -8   1  17       1500.25       1464.87        22.35 o
  -7   1  17        113.85        127.63         4.95 o
  -6   1  17       1101.08       1012.87        14.21 o
  -5   1  17         57.98         54.15         3.25 o
  -4   1  17       1322.47       1264.69        15.57 o
  -3   1  17       1308.44       1268.77        15.54 o
  -2   1  17        271.11        254.77         6.60 o
  -1   1  17       1498.39       1403.91        17.62 o
   0   1  17         86.62         83.14         4.25 o
   1   1  17        491.01        464.50        10.92 o
   2   1  17        865.53        797.41        14.41 o
   3   1  17        915.12        891.24        15.77 o
   4   1  17        998.35       1006.07        22.85 o
   5   1  17         20.68         15.21         2.72 o
   6   1  17        364.02        379.34        11.76 o
   7   1  17         21.45         20.21         3.06 o
   8   1  17        181.39        187.59         6.30 o
   9   1  17         13.94         17.05         2.05 o
 -14   2  17        266.21        286.36         9.51 o
 -13   2  17         71.10         74.46         4.11 o
 -12   2  17         26.00         23.66         2.72 o
 -11   2  17         28.88         28.92         3.14 o
 -10   2  17        414.88        447.75        14.08 o
  -9   2  17         11.97          8.32         1.74 o
  -8   2  17        218.73        209.20         9.04 o
  -7   2  17        424.50        382.07         9.91 o
  -6   2  17        183.60        173.76         6.08 o
  -5   2  17        201.45        173.25         5.55 o
  -4   2  17         73.95         74.87         3.96 o
  -3   2  17        498.37        484.91         9.26 o
  -2   2  17        620.89        570.98        11.03 o
  -1   2  17         18.95         12.40         2.06 o
   0   2  17        328.49        316.97         8.19 o
   1   2  17        585.01        591.18        11.25 o
   2   2  17        358.50        370.53         9.89 o
   3   2  17       1186.63       1165.94        22.58 o
   4   2  17        138.72        128.17         7.51 o
   5   2  17        960.14       1004.80        17.16 o
   6   2  17        170.34        172.03         6.78 o
   7   2  17        315.76        342.60         8.63 o
   8   2  17         32.96         35.60         3.03 o
 -13   3  17        141.83        146.88         7.37 o
 -12   3  17        303.66        311.59        12.13 o
 -11   3  17          0.34         -1.33         2.47 o
 -10   3  17         47.10         50.80         4.61 o
  -9   3  17         32.49         34.34         5.28 o
  -8   3  17         19.17         19.41         4.07 o
  -7   3  17         64.59         55.68         5.43 o
  -6   3  17          7.15          9.41         2.52 o
  -5   3  17         14.61         11.98         3.51 o
  -4   3  17        255.06        250.89         8.08 o
  -3   3  17        267.95        219.70         6.40 o
  -2   3  17        231.23        227.92         6.41 o
  -1   3  17          7.39         16.96         1.98 o
   0   3  17          2.63          2.61         1.43 o
   1   3  17         32.18         40.12         3.99 o
   2   3  17        174.71        175.92         7.59 o
   3   3  17         54.42         45.27         4.75 o
   4   3  17          2.04          5.57         2.31 o
   5   3  17         88.82         86.67         4.80 o
   6   3  17        432.81        475.03        12.25 o
   7   3  17        207.12        251.27        10.75 o
 -12   4  17         46.66         69.39         6.77 o
 -11   4  17         36.93         45.88         4.41 o
 -10   4  17         32.62         25.01         3.98 o
  -9   4  17        105.10        100.46         5.37 o
  -8   4  17        159.13        172.65         6.97 o
  -7   4  17          5.94          4.91         2.27 o
  -6   4  17          6.27          2.24         1.93 o
  -5   4  17        101.39        103.62         5.13 o
  -4   4  17        164.08        161.70         8.40 o
  -3   4  17          6.86          6.98         2.05 o
  -2   4  17        194.05        179.79         7.58 o
  -1   4  17          3.96          2.36         2.05 o
   0   4  17          0.30          0.94         1.46 o
   1   4  17          0.01          0.33         1.54 o
   2   4  17         36.80         36.53         3.03 o
   3   4  17          2.30          2.91         1.92 o
   4   4  17         15.07         14.44         2.64 o
   5   4  17          6.67         13.45         2.17 o
   6   4  17         13.11          9.67         1.93 o
  -9   5  17         94.85        114.57         6.53 o
  -8   5  17         82.71         73.47         3.88 o
  -7   5  17         69.45         70.08         5.97 o
  -6   5  17          7.80         12.10         2.91 o
  -5   5  17          0.81          5.69         2.72 o
  -4   5  17          1.53          3.31         1.70 o
  -3   5  17        104.87        117.47         5.05 o
  -2   5  17          0.21          1.97         1.56 o
  -1   5  17         75.05         87.52         4.82 o
   0   5  17         89.48         88.98         4.72 o
   1   5  17        121.86        140.17         5.65 o
   2   5  17        230.67        245.60         8.17 o
   3   5  17         42.20         51.00         4.41 o
  -3   6  17        347.45        396.79        11.16 o
 -15   0  18        275.69        300.85        12.55 o
 -14   0  18          7.39          7.37         3.11 o
 -13   0  18        365.37        366.50        19.06 o
 -12   0  18         30.79         21.34         5.47 o
 -11   0  18         48.08         42.32         5.16 o
 -10   0  18         19.90         20.71         5.01 o
  -9   0  18          2.98          2.93         1.96 o
  -8   0  18       1797.15       1800.56        38.17 o
  -7   0  18        701.29        662.37        14.48 o
  -6   0  18        712.56        706.01        14.73 o
  -5   0  18      10618.58      10125.83       147.68 o
  -4   0  18       1763.94       1648.69        30.60 o
  -3   0  18       8893.63       8181.24        94.76 o
  -2   0  18        459.53        484.91        12.42 o
  -1   0  18       2319.82       2186.45        87.38 o
   0   0  18          3.49          8.26         5.66 o
   1   0  18       1067.09       1033.40        26.03 o
   2   0  18         20.32         11.41         4.42 o
   3   0  18         20.27         14.61         3.90 o
   4   0  18         14.07         10.25         2.96 o
   5   0  18         77.50         74.30        10.30 o
   6   0  18        221.87        231.65        16.39 o
   7   0  18        218.23        220.75         9.91 o
   8   0  18         14.41         16.26         2.61 o
 -14   1  18         27.66         33.26         3.26 o
 -13   1  18         32.40         35.43         3.40 o
 -12   1  18          1.14          1.25         1.57 o
 -11   1  18          3.05          3.32         2.11 o
 -10   1  18         17.47         16.72         2.28 o
  -9   1  18        173.71        165.99         6.07 o
  -8   1  18         48.16         39.23         3.12 o
  -7   1  18       1172.18       1154.07        22.34 o
  -6   1  18          0.77          0.56         1.45 o
  -5   1  18        146.91        128.69         5.19 o
  -4   1  18       1228.81       1145.71        23.25 o
  -3   1  18        141.53        121.49         5.03 o
  -2   1  18          0.89         -0.65         1.28 o
  -1   1  18       1126.45       1077.83        18.46 o
   0   1  18        344.67        373.49         9.89 o
   1   1  18        127.06        118.56         6.29 o
   2   1  18          5.71          5.96         1.87 o
   3   1  18         16.02         14.44         2.49 o
   4   1  18          5.47          4.04         1.40 o
   5   1  18          0.63          0.24         1.54 o
   6   1  18        230.62        253.69         8.80 o
   7   1  18         11.17         13.97         2.03 o
   8   1  18        216.52        241.90         7.40 o
 -14   2  18         91.34         99.18         7.63 o
 -13   2  18        126.21        122.11         5.81 o
 -12   2  18         79.92         77.44         4.45 o
 -11   2  18          5.00          4.25         1.62 o
 -10   2  18       1081.98       1069.48        23.78 o
  -9   2  18         18.73         17.64         2.62 o
  -8   2  18        644.40        587.82        12.21 o
  -7   2  18         25.29         24.70         2.82 o
  -6   2  18          4.78          3.93         3.24 o
  -5   2  18        220.64        221.13         7.49 o
  -4   2  18         42.32         27.73         3.04 o
  -3   2  18         22.62         26.06         2.70 o
  -2   2  18          7.83          9.04         2.02 o
  -1   2  18         94.45         82.51         4.76 o
   0   2  18        783.27        735.45        13.85 o
   1   2  18        501.39        466.51        10.05 o
   2   2  18        823.29        789.34        18.54 o
   3   2  18        204.27        195.17         9.32 o
   4   2  18         34.59         28.77         4.26 o
   5   2  18          8.14          5.94         2.06 o
   6   2  18        291.80        296.59         8.22 o
   7   2  18         24.82         27.28         2.76 o
   8   2  18         13.37         11.34         2.11 o
 -13   3  18          1.86          0.76         1.54 o
 -12   3  18        400.09        419.42        13.21 o
 -11   3  18         24.05         20.57         2.84 o
 -10   3  18          8.61          4.90         2.04 o
  -9   3  18        262.07        234.87         9.72 o
  -8   3  18          5.38          2.40         2.26 o
  -7   3  18         14.23         15.71         3.25 o
  -6   3  18        414.37        354.92        10.91 o
  -5   3  18         88.36         75.22         3.86 o
  -4   3  18        726.67        668.12        10.24 o
  -3   3  18        183.27        164.02         5.54 o
  -2   3  18        514.94        460.94        10.87 o
  -1   3  18         89.42         81.17         4.76 o
   0   3  18        393.72        356.92         9.11 o
   1   3  18        386.08        351.90         9.35 o
   2   3  18          0.71          3.04         1.71 o
   3   3  18         29.38         31.48         3.15 o
   4   3  18        524.65        554.92        11.83 o
   5   3  18        140.01        137.61         6.48 o
   6   3  18        112.09        117.83         5.29 o
   7   3  18         32.98         43.75         5.30 o
 -11   4  18         50.11         49.40         4.22 o
 -10   4  18         76.94         78.44         5.80 o
  -9   4  18         17.20         19.21         2.29 o
  -8   4  18         48.00         51.87         3.67 o
  -7   4  18          6.07          3.47         1.80 o
  -6   4  18         81.85         90.76         5.20 o
  -5   4  18          3.45          6.05         1.75 o
  -4   4  18          7.12          7.40         1.75 o
  -3   4  18          3.23          5.98         1.87 o
  -2   4  18        221.42        210.32         7.64 o
  -1   4  18         50.15         56.40         4.28 o
   0   4  18        228.85        232.68         8.17 o
   1   4  18          3.42          1.41         1.47 o
   2   4  18        491.21        488.88        13.03 o
   3   4  18        197.44        182.70         7.57 o
   4   4  18        108.97        114.55         5.56 o
   5   4  18        695.75        742.97        12.11 o
  -9   5  18         92.16        147.64        22.79 o
  -8   5  18         30.04         32.78         4.66 o
  -7   5  18          7.38          7.79         1.51 o
  -6   5  18         88.53         82.97         5.33 o
  -5   5  18        201.36        240.30         8.53 o
  -4   5  18        208.32        253.74         7.70 o
  -3   5  18         20.67         20.46         2.17 o
  -2   5  18         84.47         91.22         4.13 o
  -1   5  18         83.94         83.49         4.44 o
   0   5  18        142.81        159.21         5.79 o
   1   5  18         55.00         64.74         4.18 o
   2   5  18          3.15          4.17         3.32 o
 -14   1  19         94.35         96.20         5.43 o
 -13   1  19         61.38         71.52         4.48 o
 -12   1  19        728.71        746.41        11.92 o
 -11   1  19         96.17         93.03         4.28 o
 -10   1  19       1239.41       1238.58        16.75 o
  -9   1  19         24.54         24.73         2.57 o
  -8   1  19         73.30         64.38         3.80 o
  -7   1  19        422.10        408.97         9.43 o
  -6   1  19        604.63        576.07        10.21 o
  -5   1  19        982.31        929.48        13.35 o
  -4   1  19         24.97         15.90         2.63 o
  -3   1  19         82.72         80.23         3.90 o
  -2   1  19        297.49        289.75         6.80 o
  -1   1  19       1169.39       1115.28        18.91 o
   0   1  19        323.54        306.30        10.03 o
   1   1  19         42.44         42.71         3.98 o
   2   1  19          0.06          1.14         1.73 o
   3   1  19          4.60          4.46         1.84 o
   4   1  19         19.82         15.58         2.48 o
   5   1  19        121.89        121.84         5.02 o
   6   1  19         81.20         83.10         5.09 o
   7   1  19        134.42        133.87         5.67 o
   8   1  19         22.61         24.01         3.96 o
 -13   2  19        142.98        158.23         7.26 o
 -12   2  19          2.12          1.33         1.80 o
 -11   2  19        837.20        871.28        13.03 o
 -10   2  19         40.48         38.57         2.95 o
  -9   2  19        617.38        640.49        15.74 o
  -8   2  19        183.38        169.32         6.11 o
  -7   2  19         90.67         83.13         5.40 o
  -6   2  19         87.15         77.52         5.60 o
  -5   2  19          8.87          4.77         1.90 o
  -4   2  19          0.69         -1.83         1.83 o
  -3   2  19        247.23        223.58         7.66 o
  -2   2  19          2.90          1.13         1.84 o
  -1   2  19       1295.13       1176.93        17.56 o
   0   2  19        154.66        187.90         7.14 o
   1   2  19         57.92         56.41         6.53 o
   2   2  19        464.47        510.48        14.60 o
   3   2  19         69.26         69.65         5.44 o
   4   2  19         17.91         17.01         2.92 o
   5   2  19        243.68        263.14         9.24 o
   6   2  19         71.89         59.63         4.08 o
   7   2  19        191.37        224.94         8.43 o
 -12   3  19          6.16          2.81         2.06 o
 -11   3  19         79.67         81.55         4.95 o
 -10   3  19         28.76         30.70         2.89 o
  -9   3  19          7.13          6.65         2.05 o
  -8   3  19         11.56          8.34         3.07 o
  -7   3  19          8.07          7.67         2.79 o
  -6   3  19        545.18        471.96        10.90 o
  -5   3  19         46.67         38.90         3.25 o
  -4   3  19        194.73        175.93         6.05 o
  -3   3  19         67.75         85.03         4.69 o
  -2   3  19        291.72        269.82         8.28 o
  -1   3  19        120.78        108.52         4.79 o
   0   3  19        250.73        250.28         7.74 o
   1   3  19        388.90        394.39         9.55 o
   2   3  19         23.49         27.68         2.92 o
   3   3  19         69.60         66.84         4.96 o
   4   3  19        244.34        262.13        12.22 o
   5   3  19          6.06          5.40         1.44 o
   6   3  19        435.50        478.22        17.22 o
 -11   4  19          0.24          1.20         1.23 o
 -10   4  19         10.85         10.45         1.96 o
  -9   4  19          3.64          3.02         1.20 o
  -8   4  19          1.34          2.36         1.45 o
  -7   4  19          2.15          1.88         2.93 o
  -6   4  19        245.42        218.20         7.65 o
  -5   4  19         81.83         79.69         4.82 o
  -4   4  19         53.35         45.15         3.40 o
  -3   4  19          6.79          8.94         1.68 o
  -2   4  19         43.68         33.08         2.88 o
  -1   4  19        173.83        171.61         6.84 o
   0   4  19         78.88         66.78         5.03 o
   1   4  19        155.08        163.74        10.68 o
   2   4  19         12.36          8.01         1.88 o
   3   4  19         25.57         28.87         2.90 o
   4   4  19          2.89          1.55         2.60 o
  -8   5  19        151.21        172.86        10.52 o
  -7   5  19        113.68        116.51         5.07 o
  -6   5  19         12.93         17.61         2.34 o
  -5   5  19         18.32         17.51         2.43 o
  -4   5  19          3.98          2.30         1.50 o
  -3   5  19         11.33         12.66         1.55 o
  -2   5  19         70.43         70.40         3.37 o
  -1   5  19         55.37         54.57         2.91 o
   0   5  19          0.79          1.87         0.90 o
   1   5  19        306.87        320.25        10.05 o
 -14   0  20        187.35        183.15        10.30 o
 -13   0  20         39.17         38.65         5.86 o
 -12   0  20        321.26        308.62        11.72 o
 -11   0  20        204.44        202.34        10.51 o
 -10   0  20        222.07        196.63        18.45 o
  -9   0  20        324.58        314.45        14.29 o
  -8   0  20        653.03        613.13        20.21 o
  -7   0  20        553.88        555.13        13.16 o
  -6   0  20          1.98          2.08         1.88 o
  -5   0  20        143.98        135.13         8.47 o
  -4   0  20        653.94        594.68        16.26 o
  -3   0  20        199.49        192.55         9.32 o
  -2   0  20         25.71         22.51         2.81 o
  -1   0  20        532.49        472.24        14.43 o
   0   0  20       1135.84       1100.05        22.11 o
   1   0  20        225.18        215.35         9.84 o
   2   0  20        320.24        329.43        14.69 o
   3   0  20         16.02         13.02         2.60 o
   4   0  20        648.46        669.57        20.24 o
   5   0  20         96.30         87.38         9.63 o
   6   0  20        225.86        234.10        14.13 o
   7   0  20         13.25         24.29         4.34 o
 -14   1  20          0.50          1.02         1.70 o
 -13   1  20          3.91          2.11         1.32 o
 -12   1  20          5.07          5.09         1.55 o
 -11   1  20          5.23          9.09         1.87 o
 -10   1  20         95.75         91.88         4.31 o
  -9   1  20         56.49         48.55         3.32 o
  -8   1  20        538.33        520.95        11.49 o
  -7   1  20        141.02        132.91         7.02 o
  -6   1  20        325.84        303.19        10.35 o
  -5   1  20         32.64         27.08         2.50 o
  -4   1  20         35.13         30.83         3.19 o
  -3   1  20        142.43        128.85         4.93 o
  -2   1  20       1543.26       1532.94        42.14 o
  -1   1  20        808.11        767.73        15.69 o
   0   1  20       1440.94       1461.17        30.17 o
   1   1  20        201.16        184.60         7.77 o
   2   1  20        460.57        464.55        12.00 o
   3   1  20         23.28         31.74         3.27 o
   4   1  20        125.28        127.22         5.12 o
   5   1  20          0.47         -1.23         1.36 o
   6   1  20          0.48          2.26         1.77 o
   7   1  20          0.95          1.53         2.15 o
 -13   2  20        156.54        154.87         9.48 o
 -12   2  20          5.47          2.76         1.62 o
 -11   2  20         33.03         29.75         2.52 o
 -10   2  20         94.10         99.96         4.30 o
  -9   2  20        114.26        110.02         5.97 o
  -8   2  20          0.79         -1.81         1.81 o
  -7   2  20          0.51          0.48         2.00 o
  -6   2  20          0.92          4.62         3.56 o
  -5   2  20          1.92          1.95         4.34 o
  -4   2  20        392.54        372.32        11.01 o
  -3   2  20        360.74        329.56         9.21 o
  -2   2  20         10.81          9.74         3.52 o
  -1   2  20          2.70          4.60         1.91 o
   0   2  20          2.81          4.01         2.91 o
   1   2  20        143.12        129.88         9.18 o
   2   2  20        556.50        534.54        17.96 o
   3   2  20          5.53          9.05         2.25 o
   4   2  20         70.71         83.77         5.28 o
   5   2  20         35.92         38.56         2.86 o
   6   2  20         54.79         59.20         4.40 o
 -12   3  20          7.65          6.83         1.96 o
 -11   3  20        167.51        159.78         6.39 o
 -10   3  20        183.59        180.42         6.44 o
  -9   3  20          5.28          5.98         2.12 o
  -8   3  20          0.87          0.66         1.93 o
  -7   3  20          1.49          5.60         2.91 o
  -6   3  20         71.39         61.47         6.34 o
  -5   3  20         85.86         74.15         5.61 o
  -4   3  20         12.62         16.54         2.77 o
  -3   3  20         57.29         52.73         3.72 o
  -2   3  20          0.65          1.69         1.66 o
  -1   3  20          2.28         -0.61         1.78 o
   0   3  20         16.88         20.60         2.27 o
   1   3  20         36.83         39.85         3.97 o
   2   3  20          2.54          3.70         1.72 o
   3   3  20        425.15        451.94        11.53 o
   4   3  20         41.56         34.00         3.08 o
   5   3  20        660.32        702.76        11.48 o
 -10   4  20         38.07         37.69         3.64 o
  -9   4  20         96.99         86.80         4.01 o
  -8   4  20        163.40        171.40         6.09 o
  -7   4  20          5.18          7.47         1.67 o
  -6   4  20         74.54         85.40         4.65 o
  -5   4  20          5.36          8.39         1.87 o
  -4   4  20         34.45         40.80         3.37 o
  -3   4  20        559.05        552.86         9.51 o
  -2   4  20         31.16         29.69         2.87 o
  -1   4  20        446.37        468.77        12.22 o
   0   4  20         29.28         27.08         3.08 o
   1   4  20        427.76        466.01        25.42 o
   2   4  20         42.03         42.03         3.98 o
   3   4  20        240.18        234.82        12.09 o
  -6   5  20         12.71          8.87         2.82 o
  -5   5  20         79.72         87.99         4.40 o
  -4   5  20         36.43         41.53         3.16 o
  -3   5  20          6.24          3.45         1.62 o
  -2   5  20         17.17         12.26         2.29 o
  -1   5  20          1.90          2.15         2.09 o
 -13   1  21         41.13         51.35         4.03 o
 -12   1  21         90.39         91.53         4.18 o
 -11   1  21         23.77         18.70         1.98 o
 -10   1  21          0.51          1.65         1.84 o
  -9   1  21         64.87         62.27         4.01 o
  -8   1  21        174.80        169.43         6.53 o
  -7   1  21        157.56        143.70         8.01 o
  -6   1  21        229.08        228.66        10.90 o
  -5   1  21         67.69         62.71         6.47 o
  -4   1  21         13.30          6.30         2.88 o
  -3   1  21        101.03        102.05         4.02 o
  -2   1  21        149.70        152.94         7.66 o
  -1   1  21         19.11         18.28         2.60 o
   0   1  21          1.02          2.32         1.71 o
   1   1  21         59.38         54.60         4.22 o
   2   1  21        605.07        608.75        11.83 o
   3   1  21        392.43        407.34         9.14 o
   4   1  21          7.80          6.66         1.66 o
   5   1  21         58.80         61.45         3.90 o
   6   1  21          0.95         -0.97         2.42 o
 -12   2  21         13.61         20.08         4.03 o
 -11   2  21        272.96        303.60         9.10 o
 -10   2  21         12.14          8.15         2.12 o
  -9   2  21        133.91        129.55         6.23 o
  -8   2  21         43.34         34.06         3.98 o
  -7   2  21        625.77        618.34        16.30 o
  -6   2  21        347.76        342.78        11.70 o
  -5   2  21          4.97          5.86         3.38 o
  -4   2  21         93.99         97.96         5.15 o
  -3   2  21         46.07         36.83         2.88 o
  -2   2  21        101.15        113.23         5.43 o
  -1   2  21        198.72        186.83        10.85 o
   0   2  21          0.17          1.36         2.47 o
   1   2  21        723.84        803.09        27.08 o
   2   2  21        147.86        131.69        15.50 o
   3   2  21        520.06        545.50        23.51 o
   4   2  21        147.85        151.68         6.47 o
   5   2  21          0.96          0.52         1.35 o
 -11   3  21         14.30         18.37         2.10 o
 -10   3  21         91.46         92.46         4.35 o
  -9   3  21         15.80         14.11         2.12 o
  -8   3  21        137.58        112.46         4.75 o
  -7   3  21         72.66         63.70         5.05 o
  -6   3  21          6.75          6.28         2.26 o
  -5   3  21        347.19        348.97        10.99 o
  -4   3  21          4.29          2.68         1.74 o
  -3   3  21          0.78          2.25         1.48 o
  -2   3  21          0.45         -1.00         1.78 o
  -1   3  21         44.66         50.35         4.43 o
   0   3  21        194.77        215.30        10.71 o
   1   3  21         89.69         74.28         4.93 o
   2   3  21        154.16        163.70         6.85 o
   3   3  21        289.32        308.18        10.63 o
   4   3  21          4.38          6.02         1.80 o
  -9   4  21        150.33        142.43         9.83 o
  -8   4  21          0.96         -1.13         1.39 o
  -7   4  21         20.03         21.70         2.30 o
  -6   4  21          4.45          5.37         2.00 o
  -5   4  21          0.02          1.57         1.39 o
  -4   4  21         48.12         53.07         5.63 o
  -3   4  21         60.04         55.71         4.07 o
  -2   4  21         32.87         23.37         2.75 o
  -1   4  21          8.88          7.50         2.42 o
   0   4  21          0.31         -0.44         1.70 o
   1   4  21          0.50         -1.52         1.52 o
   2   4  21         49.61         60.75         6.20 o
 -12   0  22         25.51         33.86         3.76 o
 -11   0  22         18.53         17.27         3.42 o
 -10   0  22         82.27         81.72         6.79 o
  -9   0  22         37.58         22.30        14.42 o
  -8   0  22          0.51          9.07         5.77 o
  -7   0  22         13.14         23.31         7.46 o
  -6   0  22        929.01        945.75        19.25 o
  -5   0  22        398.60        379.10        12.55 o
  -4   0  22        352.94        354.02        13.32 o
  -3   0  22        940.34        981.79        20.17 o
  -2   0  22        631.91        563.44        18.70 o
  -1   0  22         33.87         30.27         3.74 o
   0   0  22         15.53          9.07         2.76 o
   1   0  22         28.72         30.53         4.69 o
   2   0  22        368.00        359.85        13.77 o
   3   0  22          1.82          3.37         4.20 o
   4   0  22        261.32        250.80         9.69 o
   5   0  22        159.57        173.40        10.69 o
 -12   1  22         21.53         20.60         3.19 o
 -11   1  22          0.58          0.18         1.64 o
 -10   1  22        167.75        173.35         6.57 o
  -9   1  22          1.03          2.92         2.16 o
  -8   1  22        485.77        495.16        14.16 o
  -7   1  22         21.25          8.61        11.45 o
  -6   1  22        182.46        155.64        16.10 o
  -5   1  22          8.90         10.01         2.31 o
  -4   1  22        276.46        257.53         6.69 o
  -3   1  22         34.79         36.25         2.44 o
  -2   1  22        108.92        103.22         4.63 o
  -1   1  22        159.34        151.07         6.11 o
   0   1  22        171.30        164.49         6.28 o
   1   1  22          4.41          3.35         1.52 o
   2   1  22         14.01         12.57         2.03 o
   3   1  22         31.90         27.59         2.64 o
   4   1  22         74.99         62.84         3.96 o
   5   1  22         47.27         46.14         5.81 o
 -12   2  22         39.31         29.26         5.93 o
 -11   2  22          6.98          2.84         2.10 o
 -10   2  22        141.17        144.85         9.77 o
  -9   2  22        145.71        157.20         6.44 o
  -8   2  22         67.21         57.92         6.47 o
  -7   2  22         50.92         32.52         8.87 o
  -6   2  22         20.15         20.90         8.58 o
  -5   2  22          0.09          3.69         5.80 o
  -4   2  22        242.32        240.22         7.59 o
  -3   2  22          1.99          0.14         1.97 o
  -2   2  22        113.65        106.06         5.55 o
  -1   2  22         17.99          8.74         4.77 o
   0   2  22         19.45         11.53         3.88 o
   1   2  22         30.50         29.13         4.26 o
   2   2  22        160.85        150.68         7.02 o
   3   2  22         77.79         83.44         4.84 o
   4   2  22         51.01         40.09         4.84 o
 -10   3  22          0.72         -0.25         1.24 o
  -9   3  22         18.57         13.89         2.21 o
  -8   3  22         54.69         54.65         4.32 o
  -7   3  22        205.25        207.51         8.35 o
  -6   3  22          5.34          4.49         2.85 o
  -5   3  22        256.89        257.96         9.54 o
  -4   3  22         26.20         27.89         3.50 o
  -3   3  22        114.00        121.25         5.07 o
  -2   3  22          7.41          7.10         1.74 o
  -1   3  22         12.46         12.37         6.27 o
   0   3  22          1.21          1.71         3.69 o
   1   3  22         17.08         23.61         3.22 o
   2   3  22          3.92          5.03         1.77 o
   3   3  22         56.77         60.25         4.34 o
  -8   4  22          0.00         -1.98         2.18 o
  -7   4  22        407.27        449.00        16.47 o
  -6   4  22         87.48        104.61         4.62 o
  -5   4  22         22.14         17.71         2.19 o
  -4   4  22         74.19         81.71         5.88 o
  -3   4  22         12.41         14.98         2.60 o
  -2   4  22        102.80        110.09         6.05 o
  -1   4  22        137.49        151.15         9.87 o
   0   4  22          0.95          0.33         1.51 o
 -11   1  23         68.62         81.66         5.75 o
 -10   1  23         19.02         23.47        20.71 o
  -9   1  23         13.60         19.74         4.83 o
  -8   1  23         41.34         56.63         6.73 o
  -7   1  23          0.20         -1.47         3.90 o
  -6   1  23          7.44          0.78         4.63 o
  -5   1  23         18.37         10.94         2.91 o
  -4   1  23         44.13         44.17         3.33 o
  -3   1  23        402.97        403.99         9.68 o
  -2   1  23         44.17         44.86         3.33 o
  -1   1  23         39.09         32.59         3.55 o
   0   1  23         61.46         75.70         4.16 o
   1   1  23          2.66          1.12         2.10 o
   2   1  23        147.76        144.02         6.40 o
   3   1  23        162.09        176.19         8.19 o
   4   1  23          0.94         -1.10         2.36 o
 -11   2  23          5.07          3.09         2.37 o
 -10   2  23         54.23         68.66        18.69 o
  -9   2  23         30.72         39.97         5.15 o
  -8   2  23         14.12          2.12         6.75 o
  -7   2  23         66.64         73.02        10.04 o
  -6   2  23         80.08         71.96         9.74 o
  -5   2  23        111.83        126.56         7.20 o
  -4   2  23        242.53        251.99         8.59 o
  -3   2  23          6.64          3.03         1.88 o
  -2   2  23        208.68        190.88         7.81 o
  -1   2  23         40.00         47.94         4.17 o
   0   2  23         25.67         25.76         3.10 o
   1   2  23        121.79        135.21         6.43 o
   2   2  23          7.65          3.98         1.50 o
   3   2  23        134.81        154.38         5.75 o
  -9   3  23         29.13         35.78         3.77 o
  -8   3  23        166.23        210.10         9.33 o
  -7   3  23         71.63         69.12         5.87 o
  -6   3  23        157.76        156.28         8.73 o
  -5   3  23        152.08        156.06         8.87 o
  -4   3  23        113.97        140.90         8.88 o
  -3   3  23        148.17        151.51         7.53 o
  -2   3  23          1.94          0.98         1.67 o
  -1   3  23        267.67        271.39        12.67 o
   0   3  23         13.30         17.51         2.27 o
   1   3  23         50.34         57.52         3.60 o
   2   3  23         68.24         90.97         5.08 o
  -6   4  23          2.74          5.74         2.02 o
  -5   4  23          0.00         -2.51         2.51 o
  -4   4  23          6.20          6.80         2.23 o
 -11   0  24         15.14         21.46         4.93 o
 -10   0  24        272.21        338.28        16.87 o
  -9   0  24         51.09         30.91         6.71 o
  -8   0  24         89.87         69.30         8.84 o
  -7   0  24        467.49        477.49        23.23 o
  -6   0  24         30.89         -9.77        10.74 o
  -5   0  24        592.88        593.96        20.25 o
  -4   0  24         81.40         91.50         7.10 o
  -3   0  24        134.53        151.04         9.00 o
  -2   0  24          8.39          2.00         2.39 o
  -1   0  24         57.00         52.80         5.37 o
   0   0  24        233.93        229.03        10.54 o
   1   0  24        484.50        483.22        25.18 o
   2   0  24        201.70        219.41        22.65 o
   3   0  24         73.95         63.87         6.22 o
 -10   1  24          0.33          2.99        12.42 o
  -9   1  24        151.17        135.43        31.72 o
  -8   1  24         74.84        102.97         7.96 o
  -7   1  24         40.04         41.02         9.50 o
  -6   1  24          5.62          2.45         4.75 o
  -5   1  24          5.52          5.14         2.05 o
  -4   1  24          2.52          2.23         1.62 o
  -3   1  24        181.24        182.80         8.30 o
  -2   1  24          5.98          3.50         2.69 o
  -1   1  24        338.41        319.94        12.77 o
   0   1  24         38.72         37.05         6.74 o
   1   1  24        254.68        232.40        12.82 o
   2   1  24         74.90         79.42         5.43 o
   3   1  24         13.63         14.91         3.23 o
 -10   2  24          7.61         -1.88         4.09 o
  -9   2  24          8.32          6.34         6.41 o
  -8   2  24          0.09         -2.66         3.82 o
  -7   2  24          6.05         -1.22         2.73 o
  -6   2  24          7.38          7.90         2.59 o
  -5   2  24         41.95         52.28         4.53 o
  -4   2  24         28.17         27.00         4.80 o
  -3   2  24        209.09        207.33         8.56 o
  -2   2  24         51.24         51.55         4.03 o
  -1   2  24         31.08         28.25         4.51 o
   0   2  24        122.66        125.05         6.70 o
   1   2  24         19.06         18.78         2.34 o
   2   2  24         15.50         12.86         2.14 o
  -8   3  24         84.14         92.15         6.30 o
  -7   3  24          0.90          2.75         4.07 o
  -6   3  24        120.25        117.42        13.05 o
  -5   3  24         58.23         63.70         5.99 o
  -4   3  24        114.97        109.94         9.47 o
  -3   3  24        170.14        179.33         7.67 o
  -2   3  24         23.11         27.82         3.02 o
  -1   3  24         32.79         36.62         3.02 o
   0   3  24         21.64         29.37         4.33 o
 -10   1  25          4.36          2.36         1.85 o
  -9   1  25        284.78        334.65        14.49 o
  -8   1  25          0.43          2.17        12.93 o
  -7   1  25        116.67        123.96         6.16 o
  -6   1  25         22.87         29.62         3.51 o
  -5   1  25         14.61         25.70         2.66 o
  -4   1  25         40.38         45.24         5.48 o
  -3   1  25         77.90         87.98         9.87 o
  -2   1  25          7.98          3.24         2.01 o
  -1   1  25        103.36        104.31         6.80 o
   0   1  25         43.01         36.24         3.89 o
   1   1  25         25.52         24.37         3.00 o
  -9   2  25         13.38          7.77        12.06 o
  -8   2  25         21.54         23.74         3.23 o
  -7   2  25        134.77        166.52        10.84 o
  -6   2  25          1.25          9.54         7.22 o
  -5   2  25        243.65        293.77        10.83 o
  -4   2  25         34.14         40.74         3.32 o
  -3   2  25         39.70         46.43         9.57 o
  -2   2  25        285.27        322.81        21.63 o
  -1   2  25          2.03          2.28         1.92 o
   0   2  25        308.86        360.98        10.69 o
  -9   0  26         74.11        114.97         9.01 o
  -8   0  26         46.05         59.21         7.48 o
  -7   0  26          0.44          0.53         3.98 o
  -6   0  26          7.83          6.90         3.90 o
  -5   0  26        230.37        248.58        14.04 o
  -4   0  26         50.50         76.04         8.05 o
  -3   0  26        114.39        143.71        10.39 o
  -2   0  26        172.63        209.56        12.00 o
  -1   0  26         10.88          7.00         2.83 o
  -8   1  26         82.21         90.96         5.40 o
  -7   1  26         98.16        135.43         6.85 o
  -6   1  26        178.30        196.54        11.08 o
  -5   1  26          0.56          0.17        12.82 o
  -4   1  26        585.63        711.07        19.35 o
  -3   1  26         55.89         75.03         8.28 o
  -2   1  26        227.23        264.78         9.73 o
  -1   1  26        179.15        214.82         8.43 o
   0   1  26        133.39        151.64         6.63 o
  -7   2  26         14.46         -5.28         5.28 o
  -6   2  26          3.18         -0.39         3.56 o
  -3   2  26         23.27         58.48         6.79 o
  -2   2  26          6.97         28.23         4.86 o
                                                
